# Supplementary material for: (2-Carb­oxy­acetato-κ2 O 1,O 1′)(rac-5,5,7,12,12,14-hexa­methyl-1,4,8,11-tetra­aza­cyclo­tetra­decane-κ4 N,N′,N′′,N′′′)nickel(II) perchlorate acetonitrile solvate
Source: Acta Crystallogr Sect E Struct Rep Online. 2010 Oct 30;66(Pt 11):m1468. doi: 10.1107/S1600536810042637 (PMC3009135; doi:10.1107/S1600536810042637)
Supplement: Supplementary file 1 [file e-66-m1468-sup1.cif]

##############################################################################
###                                                                        ###
###        Electronic paper (Acta Crystallographica Section E)             ###
###                                                                        ###
##############################################################################
#                                                                            #
# This CIF contains the data in a paper accepted for publication in Acta     #
# Crystallographica Section E. It conforms to the requirements of Notes      #
# for Authors for Section E, and has been peer reviewed under the auspices   #
# of the IUCr Commission on Journals.                                        #
#                                                                            #
# Full details of the Crystallographic Information File format               #
# are given in the paper "The Crystallographic Information File (CIF):       #
# a New Standard Archive File for Crystallography" by S. R. Hall, F. H.      #
# Allen and I. D. Brown [Acta Cryst. (1991), A47, 655-685].                  #
#                                                                            #
# The current version of the core CIF dictionary is obtainable from          #
# ftp://ftp.iucr.org/pub/cif_core.dic. The current version number is 2.4.    #
#                                                                            #
# Software is freely available for graphical display of the structure(s) in  #
# this CIF.  For information consult the CIF home page http://www.iucr.org/  #
# cif/home.html                                                              #
#                                                                            #
# This file may be used for bona fide research purposes within the           #
# scientific community so long as proper attribution is given to the journal # 
# article from which it was obtained.                                        #
#                                                                            #
##############################################################################
                                             
data_global
_audit_creation_method     SHELXL-97
_journal_date_recd_electronic     2010-10-18
_journal_date_accepted     2010-10-20
_journal_name_full     'Acta Crystallographica, Section E'
_journal_year     2010
_journal_volume     66
_journal_issue     11
_journal_page_first     m1468
_journal_page_last     m1468
_journal_paper_category     QM
_journal_coeditor_code     BT5383
_publ_contact_author
;
     Dr. Seik Weng Ng
     Department of Chemistry
     University of Malaya
     50603 Kuala Lumpur
     Malaysia
;
_publ_contact_author_email     seikweng@um.edu.my
_publ_contact_author_fax     '03 7967 4193'
_publ_contact_author_phone     '03 7967 6778'
_publ_section_title
;\
(2-Carboxyacetato-\k^2^<i>O</i>^1^,<i>O</i>^1'^)(<i>rac</i>-5,5,7,12,12,14-\
hexamethyl-1,4,8,11-tetraazacyclotetradecane-\k^4^<i>N</i>,<i>N</i>',\
<i>N</i>'',<i>N</i>''')nickel(II) perchlorate acetonitrile solvate
;
loop_
    _publ_author_name
    _publ_author_address
    'Ou, Guang-Chuan'
;
     Department of Biology and Chemistry
     Hunan University of Science and Engineering
     Yongzhou Hunan 425100
     People's Republic of China
;
    'Ng, Seik Weng'
;
     Department of Chemistry
     University of Malaya
     50603 Kuala Lumpur
     Malaysia
;
data_I
_audit_creation_method     SHELXL-97
_chemical_name_systematic
;
(2-Carboxyacetato-\k^2^<i>O</i>^1^,<i>O</i>^1'^)(<i>rac</i>-5,5,7,12,12,14-
hexamethyl-1,4,8,11-tetraazacyclotetradecane-
\k^4^<i>N</i>,<i>N</i>',<i>N</i>'',<i>N</i>''')nickel(II)
perchlorate acetonitrile solvate
;
_chemical_name_common     ?
_chemical_formula_moiety     'C19 H39 N4 Ni O4 +, Cl O4 -, C2 H3 N'
_chemical_formula_sum     'C21 H42 Cl N5 Ni O8'
_chemical_formula_iupac     '[Ni (C3 H3 O4) (C16 H36 N4)] Cl O4, C2 H3 N'
_chemical_formula_weight     586.76
_chemical_melting_point     ?
_symmetry_cell_setting     triclinic
_symmetry_space_group_name_H-M     'P -1'
_symmetry_space_group_name_Hall     '-P 1'
loop_
    _symmetry_equiv_pos_as_xyz
    'x, y, z'
    '-x, -y, -z'
_cell_length_a     9.5236(4)
_cell_length_b     10.1766(4)
_cell_length_c     15.3372(6)
_cell_angle_alpha     92.8990(10)
_cell_angle_beta     107.3880(10)
_cell_angle_gamma     106.5160(10)
_cell_volume     1344.99(9)
_cell_formula_units_Z     2
_cell_measurement_reflns_used     7463
_cell_measurement_theta_min     2.3
_cell_measurement_theta_max     27.0
_cell_measurement_temperature     173(2)
_exptl_crystal_description     Block
_exptl_crystal_colour     Blue
_exptl_crystal_size_max     0.45
_exptl_crystal_size_mid     0.40
_exptl_crystal_size_min     0.20
_exptl_crystal_density_diffrn     1.449
_exptl_crystal_density_meas     ?
_exptl_crystal_density_method     'not measured'
_exptl_crystal_F_000     624
_exptl_absorpt_coefficient_mu     0.873
_exptl_absorpt_correction_type     multi-scan
_exptl_absorpt_process_details     '(SADABS; Sheldrick, 1996)'
_exptl_absorpt_correction_T_min     0.6946
_exptl_absorpt_correction_T_max     0.8447
_diffrn_ambient_temperature     173(2)
_diffrn_radiation_type     MoK\a
_diffrn_radiation_wavelength     0.71073
_diffrn_radiation_source     'fine-focus sealed tube'
_diffrn_radiation_monochromator     graphite
_diffrn_measurement_device_type     'Bruker SMART APEX'
_diffrn_measurement_method     '\f and \w scans'
_diffrn_detector_area_resol_mean     ?
_diffrn_reflns_number     11181
_diffrn_reflns_av_R_equivalents     0.0185
_diffrn_reflns_av_sigmaI/netI     0.0275
_diffrn_reflns_theta_min     1.41
_diffrn_reflns_theta_max     27.03
_diffrn_reflns_theta_full     27.03
_diffrn_measured_fraction_theta_max     0.971
_diffrn_measured_fraction_theta_full     0.971
_diffrn_reflns_limit_h_min     -12
_diffrn_reflns_limit_h_max     12
_diffrn_reflns_limit_k_min     -12
_diffrn_reflns_limit_k_max     12
_diffrn_reflns_limit_l_min     -19
_diffrn_reflns_limit_l_max     19
_diffrn_standards_number     0
_diffrn_standards_interval_count     0
_diffrn_standards_interval_time     0
_diffrn_standards_decay_%     0
_reflns_number_total     5701
_reflns_number_gt     4946
_reflns_threshold_expression     I>2\s(I)
_refine_ls_structure_factor_coef     Fsqd
_refine_ls_matrix_type     full
_refine_ls_R_factor_all     0.0386
_refine_ls_R_factor_gt     0.0314
_refine_ls_wR_factor_gt     0.0841
_refine_ls_wR_factor_ref     0.0902
_refine_ls_goodness_of_fit_ref     1.033
_refine_ls_restrained_S_all     1.033
_refine_ls_number_reflns     5701
_refine_ls_number_parameters     330
_refine_ls_number_restraints     1
_refine_ls_hydrogen_treatment     mixed
_refine_ls_weighting_scheme     calc
_refine_ls_weighting_details
         'calc w=1/[\s^2^(Fo^2^)+(0.0459P)^2^+0.9446P] where P=(Fo^2^+2Fc^2^)/3'
_atom_sites_solution_hydrogens     geom
_atom_sites_solution_primary     direct
_atom_sites_solution_secondary     difmap
_refine_ls_shift/su_max     0.001
_refine_ls_shift/su_mean     0.001
_refine_diff_density_max     0.551
_refine_diff_density_min     -0.544
_refine_ls_extinction_method     none
_refine_ls_extinction_coef     ?
loop_
    _atom_type_symbol
    _atom_type_description
    _atom_type_scat_dispersion_real
    _atom_type_scat_dispersion_imag
    _atom_type_scat_source
    'C' 'C' 0.0033 0.0016
                         'International Tables Vol C Tables 4.2.6.8 and 6.1.1.4'
    'H' 'H' 0.0000 0.0000
                         'International Tables Vol C Tables 4.2.6.8 and 6.1.1.4'
    'N' 'N' 0.0061 0.0033
                         'International Tables Vol C Tables 4.2.6.8 and 6.1.1.4'
    'O' 'O' 0.0106 0.0060
                         'International Tables Vol C Tables 4.2.6.8 and 6.1.1.4'
    'Cl' 'Cl' 0.1484 0.1585
                         'International Tables Vol C Tables 4.2.6.8 and 6.1.1.4'
    'Ni' 'Ni' 0.3393 1.1124
                         'International Tables Vol C Tables 4.2.6.8 and 6.1.1.4'
_computing_data_collection     'SMART (Bruker, 2003)'
_computing_cell_refinement     'SAINT (Bruker, 2003)'
_computing_data_reduction     'SAINT (Bruker, 2003)'
_computing_structure_solution     'SHELXS97 (Sheldrick, 2008)'
_computing_structure_refinement     'SHELXL97 (Sheldrick, 2008)'
_computing_molecular_graphics     'X-SEED (Barbour, 2001)'
_computing_publication_material     'publCIF (Westrip, 2010)'
loop_
    _atom_site_type_symbol
    _atom_site_label
    _atom_site_fract_x
    _atom_site_fract_y
    _atom_site_fract_z
    _atom_site_U_iso_or_equiv
    _atom_site_adp_type
    _atom_site_calc_flag
    _atom_site_refinement_flags
    _atom_site_occupancy
    _atom_site_disorder_assembly
    _atom_site_disorder_group
    Ni Ni1 0.44427(3) 0.26403(2) 0.226567(15) 0.01746(8) Uani d . 1 . .
    Cl Cl1 0.11013(6) 0.48419(5) 0.33697(4) 0.02939(12) Uani d . 1 . .
    O O1 0.53455(15) 0.20193(14) 0.11561(9) 0.0226(3) Uani d . 1 . .
    O O2 0.63737(15) 0.19233(14) 0.26257(9) 0.0232(3) Uani d . 1 . .
    O O3 0.60045(17) -0.08012(15) 0.05987(10) 0.0296(3) Uani d D 1 . .
    H H3O 0.565(3) -0.119(3) 0.0053(9) 0.048(8) Uiso d D 1 . .
    O O4 0.75796(18) 0.07704(17) 0.00664(10) 0.0366(4) Uani d . 1 . .
    O O5 0.0676(2) 0.4372(3) 0.24039(14) 0.0642(6) Uani d . 1 . .
    O O6 -0.0232(2) 0.4920(2) 0.35800(12) 0.0452(4) Uani d . 1 . .
    O O7 0.1767(2) 0.3921(2) 0.39064(17) 0.0605(6) Uani d . 1 . .
    O O9 0.2239(2) 0.6171(2) 0.35917(14) 0.0593(5) Uani d . 1 . .
    N N1 0.26807(18) 0.07075(16) 0.17735(11) 0.0211(3) Uani d . 1 . .
    H H1 0.2850 0.0349 0.1295 0.025 Uiso calc R 1 . .
    N N2 0.27765(18) 0.34713(17) 0.15032(11) 0.0225(3) Uani d . 1 . .
    H H2 0.2373 0.3773 0.1888 0.027 Uiso calc R 1 . .
    N N3 0.60664(18) 0.46469(16) 0.27909(11) 0.0211(3) Uani d . 1 . .
    H H3 0.6984 0.4527 0.2954 0.025 Uiso calc R 1 . .
    N N4 0.41760(19) 0.26668(16) 0.35641(11) 0.0212(3) Uani d . 1 . .
    H H4 0.3344 0.2903 0.3533 0.025 Uiso calc R 1 . .
    N N5 0.9236(3) 0.0264(3) 0.37545(18) 0.0560(6) Uani d . 1 . .
    C C1 0.1245(2) 0.1067(2) 0.13879(15) 0.0292(4) Uani d . 1 . .
    H H1A 0.0876 0.1312 0.1894 0.035 Uiso calc R 1 . .
    H H1B 0.0427 0.0260 0.0967 0.035 Uiso calc R 1 . .
    C C2 0.1553(2) 0.2276(2) 0.08669(14) 0.0282(4) Uani d . 1 . .
    H H2A 0.1890 0.2023 0.0349 0.034 Uiso calc R 1 . .
    H H2B 0.0593 0.2523 0.0609 0.034 Uiso calc R 1 . .
    C C3 0.3327(2) 0.4644(2) 0.10165(13) 0.0255(4) Uani d . 1 . .
    H H3A 0.3813 0.4323 0.0588 0.031 Uiso calc R 1 . .
    C C4 0.1996(3) 0.5125(3) 0.04463(16) 0.0371(5) Uani d . 1 . .
    H H4A 0.1210 0.4342 0.0002 0.056 Uiso calc R 1 . .
    H H4B 0.2396 0.5861 0.0113 0.056 Uiso calc R 1 . .
    H H4C 0.1532 0.5480 0.0858 0.056 Uiso calc R 1 . .
    C C5 0.4547(2) 0.5866(2) 0.17060(14) 0.0276(4) Uani d . 1 . .
    H H5A 0.4677 0.6684 0.1380 0.033 Uiso calc R 1 . .
    H H5B 0.4118 0.6060 0.2194 0.033 Uiso calc R 1 . .
    C C6 0.6159(2) 0.5764(2) 0.21848(13) 0.0249(4) Uani d . 1 . .
    C C7 0.6890(2) 0.5397(2) 0.14827(14) 0.0291(4) Uani d . 1 . .
    H H7A 0.6248 0.4492 0.1117 0.044 Uiso calc R 1 . .
    H H7B 0.7931 0.5362 0.1809 0.044 Uiso calc R 1 . .
    H H7C 0.6959 0.6104 0.1072 0.044 Uiso calc R 1 . .
    C C8 0.7192(3) 0.7183(2) 0.27434(16) 0.0346(5) Uani d . 1 . .
    H H8A 0.8235 0.7139 0.3057 0.052 Uiso calc R 1 . .
    H H8B 0.6752 0.7435 0.3204 0.052 Uiso calc R 1 . .
    H H8C 0.7251 0.7880 0.2327 0.052 Uiso calc R 1 . .
    C C9 0.5823(2) 0.5038(2) 0.36648(13) 0.0269(4) Uani d . 1 . .
    H H9A 0.4917 0.5381 0.3531 0.032 Uiso calc R 1 . .
    H H9B 0.6745 0.5791 0.4063 0.032 Uiso calc R 1 . .
    C C10 0.5551(2) 0.3792(2) 0.41571(13) 0.0268(4) Uani d . 1 . .
    H H10A 0.6472 0.3470 0.4308 0.032 Uiso calc R 1 . .
    H H10B 0.5389 0.4049 0.4742 0.032 Uiso calc R 1 . .
    C C11 0.4025(2) 0.1328(2) 0.39390(13) 0.0256(4) Uani d . 1 . .
    H H11 0.4951 0.1043 0.3949 0.031 Uiso calc R 1 . .
    C C12 0.3970(3) 0.1463(2) 0.49289(15) 0.0367(5) Uani d . 1 . .
    H H12A 0.4898 0.2191 0.5325 0.055 Uiso calc R 1 . .
    H H12B 0.3933 0.0580 0.5164 0.055 Uiso calc R 1 . .
    H H12C 0.3044 0.1703 0.4930 0.055 Uiso calc R 1 . .
    C C13 0.2577(2) 0.0191(2) 0.33284(14) 0.0287(4) Uani d . 1 . .
    H H13A 0.2388 -0.0589 0.3684 0.034 Uiso calc R 1 . .
    H H13B 0.1692 0.0557 0.3227 0.034 Uiso calc R 1 . .
    C C14 0.2539(2) -0.0404(2) 0.23828(14) 0.0260(4) Uani d . 1 . .
    C C15 0.3865(3) -0.0994(2) 0.24651(15) 0.0309(5) Uani d . 1 . .
    H H15A 0.4856 -0.0254 0.2739 0.046 Uiso calc R 1 . .
    H H15B 0.3793 -0.1385 0.1850 0.046 Uiso calc R 1 . .
    H H15C 0.3801 -0.1722 0.2859 0.046 Uiso calc R 1 . .
    C C16 0.1011(3) -0.1599(2) 0.19501(17) 0.0394(5) Uani d . 1 . .
    H H16A 0.0967 -0.1994 0.1343 0.059 Uiso calc R 1 . .
    H H16B 0.0134 -0.1246 0.1880 0.059 Uiso calc R 1 . .
    H H16C 0.0961 -0.2318 0.2352 0.059 Uiso calc R 1 . .
    C C17 0.6356(2) 0.17427(19) 0.18083(13) 0.0213(4) Uani d . 1 . .
    C C18 0.7602(2) 0.1236(2) 0.16206(14) 0.0287(4) Uani d . 1 . .
    H H18A 0.8514 0.2045 0.1679 0.034 Uiso calc R 1 . .
    H H18B 0.7930 0.0660 0.2094 0.034 Uiso calc R 1 . .
    C C19 0.7075(2) 0.0401(2) 0.06769(14) 0.0249(4) Uani d . 1 . .
    C C20 0.9213(3) 0.1114(3) 0.42492(17) 0.0367(5) Uani d . 1 . .
    C C21 0.9193(3) 0.2199(3) 0.48808(19) 0.0461(6) Uani d . 1 . .
    H H21A 0.9908 0.2222 0.5497 0.069 Uiso calc R 1 . .
    H H21B 0.8143 0.2020 0.4909 0.069 Uiso calc R 1 . .
    H H21C 0.9517 0.3092 0.4666 0.069 Uiso calc R 1 . .
loop_
    _atom_site_aniso_label
    _atom_site_aniso_U_11
    _atom_site_aniso_U_22
    _atom_site_aniso_U_33
    _atom_site_aniso_U_12
    _atom_site_aniso_U_13
    _atom_site_aniso_U_23
    Ni1 0.01746(13) 0.02064(13) 0.01497(12) 0.00797(9) 0.00478(9) 0.00037(8)
    Cl1 0.0266(2) 0.0302(3) 0.0345(3) 0.0106(2) 0.0132(2) 0.0033(2)
    O1 0.0187(6) 0.0258(7) 0.0217(7) 0.0075(5) 0.0045(5) -0.0003(5)
    O2 0.0232(7) 0.0264(7) 0.0210(7) 0.0109(6) 0.0063(5) -0.0014(5)
    O3 0.0314(8) 0.0322(8) 0.0216(7) 0.0082(6) 0.0062(6) -0.0020(6)
    O4 0.0302(8) 0.0473(10) 0.0276(8) 0.0037(7) 0.0127(7) -0.0075(7)
    O5 0.0548(12) 0.0906(16) 0.0429(11) 0.0162(11) 0.0208(9) -0.0196(11)
    O6 0.0388(9) 0.0625(12) 0.0471(10) 0.0282(9) 0.0211(8) 0.0056(9)
    O7 0.0582(12) 0.0579(12) 0.0934(17) 0.0388(11) 0.0410(12) 0.0382(12)
    O9 0.0513(12) 0.0460(11) 0.0582(13) -0.0053(9) 0.0046(10) 0.0128(9)
    N1 0.0205(8) 0.0244(8) 0.0190(8) 0.0070(6) 0.0080(6) 0.0001(6)
    N2 0.0221(8) 0.0279(8) 0.0188(8) 0.0119(7) 0.0050(6) 0.0020(6)
    N3 0.0211(8) 0.0238(8) 0.0187(8) 0.0086(6) 0.0058(6) 0.0014(6)
    N4 0.0241(8) 0.0230(8) 0.0185(8) 0.0105(6) 0.0072(6) 0.0023(6)
    N5 0.0522(14) 0.0499(14) 0.0606(16) 0.0148(11) 0.0148(12) -0.0084(12)
    C1 0.0182(9) 0.0338(11) 0.0307(11) 0.0060(8) 0.0035(8) 0.0011(8)
    C2 0.0202(9) 0.0354(11) 0.0242(10) 0.0103(8) -0.0006(8) 0.0013(8)
    C3 0.0288(10) 0.0318(11) 0.0214(9) 0.0168(9) 0.0089(8) 0.0067(8)
    C4 0.0373(12) 0.0470(14) 0.0342(12) 0.0252(11) 0.0091(10) 0.0163(10)
    C5 0.0356(11) 0.0248(10) 0.0271(10) 0.0153(9) 0.0109(9) 0.0069(8)
    C6 0.0284(10) 0.0222(9) 0.0225(10) 0.0062(8) 0.0077(8) 0.0034(7)
    C7 0.0290(11) 0.0325(11) 0.0272(10) 0.0082(9) 0.0126(9) 0.0056(8)
    C8 0.0382(12) 0.0247(11) 0.0345(12) 0.0025(9) 0.0100(10) 0.0014(9)
    C9 0.0343(11) 0.0245(10) 0.0195(9) 0.0086(8) 0.0067(8) -0.0026(7)
    C10 0.0331(11) 0.0273(10) 0.0168(9) 0.0088(8) 0.0050(8) -0.0014(7)
    C11 0.0316(11) 0.0273(10) 0.0200(9) 0.0117(8) 0.0089(8) 0.0048(8)
    C12 0.0539(15) 0.0362(12) 0.0211(10) 0.0121(11) 0.0156(10) 0.0071(9)
    C13 0.0329(11) 0.0284(10) 0.0270(10) 0.0061(9) 0.0163(9) 0.0054(8)
    C14 0.0302(11) 0.0230(10) 0.0253(10) 0.0064(8) 0.0117(8) 0.0030(8)
    C15 0.0423(12) 0.0248(10) 0.0320(11) 0.0157(9) 0.0163(10) 0.0050(8)
    C16 0.0404(13) 0.0302(12) 0.0393(13) -0.0012(10) 0.0132(10) 0.0019(9)
    C17 0.0181(9) 0.0201(9) 0.0240(9) 0.0043(7) 0.0071(7) -0.0030(7)
    C18 0.0190(9) 0.0415(12) 0.0236(10) 0.0121(9) 0.0037(8) -0.0086(8)
    C19 0.0179(9) 0.0330(11) 0.0243(10) 0.0129(8) 0.0044(8) -0.0040(8)
    C20 0.0310(12) 0.0379(13) 0.0383(13) 0.0099(10) 0.0080(10) 0.0062(10)
    C21 0.0508(15) 0.0462(15) 0.0453(15) 0.0162(12) 0.0213(12) 0.0014(11)
loop_
    _geom_bond_atom_site_label_1
    _geom_bond_atom_site_label_2
    _geom_bond_site_symmetry_2
    _geom_bond_distance
    _geom_bond_publ_flag
    Ni1 N4 . 2.0813(16) ?
    Ni1 N2 . 2.0868(16) ?
    Ni1 O2 . 2.1014(13) ?
    Ni1 N1 . 2.1144(16) ?
    Ni1 N3 . 2.1223(16) ?
    Ni1 O1 . 2.2603(13) ?
    Ni1 C17 . 2.5082(18) ?
    Cl1 O6 . 1.4222(16) ?
    Cl1 O9 . 1.4213(19) ?
    Cl1 O5 . 1.4306(19) ?
    Cl1 O7 . 1.4359(19) ?
    O1 C17 . 1.270(2) ?
    O2 C17 . 1.252(2) ?
    O3 C19 . 1.324(3) ?
    O3 H3o . 0.830(10)
                     ?
    O4 C19 . 1.204(3) ?
    N1 C1 . 1.475(2) ?
    N1 C14 . 1.505(2) ?
    N1 H1 . 0.8800 ?
    N2 C2 . 1.478(3) ?
    N2 C3 . 1.491(3) ?
    N2 H2 . 0.8800 ?
    N3 C9 . 1.481(2) ?
    N3 C6 . 1.504(2) ?
    N3 H3 . 0.8800 ?
    N4 C10 . 1.478(2) ?
    N4 C11 . 1.491(2) ?
    N4 H4 . 0.8800 ?
    N5 C20 . 1.131(3) ?
    C1 C2 . 1.508(3) ?
    C1 H1A . 0.9900 ?
    C1 H1B . 0.9900 ?
    C2 H2A . 0.9900 ?
    C2 H2B . 0.9900 ?
    C3 C4 . 1.531(3) ?
    C3 C5 . 1.525(3) ?
    C3 H3A . 1.0000 ?
    C4 H4A . 0.9800 ?
    C4 H4B . 0.9800 ?
    C4 H4C . 0.9800 ?
    C5 C6 . 1.527(3) ?
    C5 H5A . 0.9900 ?
    C5 H5B . 0.9900 ?
    C6 C7 . 1.529(3) ?
    C6 C8 . 1.533(3) ?
    C7 H7A . 0.9800 ?
    C7 H7B . 0.9800 ?
    C7 H7C . 0.9800 ?
    C8 H8A . 0.9800 ?
    C8 H8B . 0.9800 ?
    C8 H8C . 0.9800 ?
    C9 C10 . 1.507(3) ?
    C9 H9A . 0.9900 ?
    C9 H9B . 0.9900 ?
    C10 H10A . 0.9900 ?
    C10 H10B . 0.9900 ?
    C11 C13 . 1.526(3) ?
    C11 C12 . 1.535(3) ?
    C11 H11 . 1.0000 ?
    C12 H12A . 0.9800 ?
    C12 H12B . 0.9800 ?
    C12 H12C . 0.9800 ?
    C13 C14 . 1.529(3) ?
    C13 H13A . 0.9900 ?
    C13 H13B . 0.9900 ?
    C14 C15 . 1.521(3) ?
    C14 C16 . 1.540(3) ?
    C15 H15A . 0.9800 ?
    C15 H15B . 0.9800 ?
    C15 H15C . 0.9800 ?
    C16 H16A . 0.9800 ?
    C16 H16B . 0.9800 ?
    C16 H16C . 0.9800 ?
    C17 C18 . 1.515(3) ?
    C18 C19 . 1.506(3) ?
    C18 H18A . 0.9900 ?
    C18 H18B . 0.9900 ?
    C20 C21 . 1.439(3) ?
    C21 H21A . 0.9800 ?
    C21 H21B . 0.9800 ?
    C21 H21C . 0.9800 ?
loop_
    _geom_angle_atom_site_label_1
    _geom_angle_atom_site_label_2
    _geom_angle_atom_site_label_3
    _geom_angle_site_symmetry_1
    _geom_angle_site_symmetry_3
    _geom_angle
    _geom_angle_publ_flag
    N4 Ni1 N2 . . 104.09(6) ?
    N4 Ni1 O2 . . 95.69(6) ?
    N2 Ni1 O2 . . 159.77(6) ?
    N4 Ni1 N1 . . 91.55(6) ?
    N2 Ni1 N1 . . 85.19(6) ?
    O2 Ni1 N1 . . 98.65(6) ?
    N4 Ni1 N3 . . 85.63(6) ?
    N2 Ni1 N3 . . 91.43(6) ?
    O2 Ni1 N3 . . 85.80(6) ?
    N1 Ni1 N3 . . 174.96(6) ?
    N4 Ni1 O1 . . 154.65(6) ?
    N2 Ni1 O1 . . 100.65(6) ?
    O2 Ni1 O1 . . 60.22(5) ?
    N1 Ni1 O1 . . 85.06(5) ?
    N3 Ni1 O1 . . 99.27(5) ?
    N4 Ni1 C17 . . 125.20(6) ?
    N2 Ni1 C17 . . 130.70(6) ?
    O2 Ni1 C17 . . 29.89(6) ?
    N1 Ni1 C17 . . 92.09(6) ?
    N3 Ni1 C17 . . 92.95(6) ?
    O1 Ni1 C17 . . 30.33(6) ?
    O6 Cl1 O9 . . 110.07(13) ?
    O6 Cl1 O5 . . 109.36(12) ?
    O9 Cl1 O5 . . 108.85(13) ?
    O6 Cl1 O7 . . 110.15(12) ?
    O9 Cl1 O7 . . 107.90(13) ?
    O5 Cl1 O7 . . 110.50(14) ?
    C17 O1 Ni1 . . 85.69(11) ?
    C17 O2 Ni1 . . 93.34(11) ?
    C19 O3 H3O . . 110(2) ?
    C1 N1 C14 . . 113.93(15) ?
    C1 N1 Ni1 . . 104.51(12) ?
    C14 N1 Ni1 . . 120.56(12) ?
    C1 N1 H1 . . 105.6 ?
    C14 N1 H1 . . 105.6 ?
    Ni1 N1 H1 . . 105.6 ?
    C2 N2 C3 . . 112.71(15) ?
    C2 N2 Ni1 . . 104.89(12) ?
    C3 N2 Ni1 . . 116.63(12) ?
    C2 N2 H2 . . 107.4 ?
    C3 N2 H2 . . 107.4 ?
    Ni1 N2 H2 . . 107.4 ?
    C9 N3 C6 . . 114.03(15) ?
    C9 N3 Ni1 . . 104.30(11) ?
    C6 N3 Ni1 . . 120.41(12) ?
    C9 N3 H3 . . 105.7 ?
    C6 N3 H3 . . 105.7 ?
    Ni1 N3 H3 . . 105.7 ?
    C10 N4 C11 . . 112.07(15) ?
    C10 N4 Ni1 . . 104.22(12) ?
    C11 N4 Ni1 . . 115.03(11) ?
    C10 N4 H4 . . 108.4 ?
    C11 N4 H4 . . 108.4 ?
    Ni1 N4 H4 . . 108.4 ?
    N1 C1 C2 . . 109.58(16) ?
    N1 C1 H1A . . 109.8 ?
    C2 C1 H1A . . 109.8 ?
    N1 C1 H1B . . 109.8 ?
    C2 C1 H1B . . 109.8 ?
    H1A C1 H1B . . 108.2 ?
    N2 C2 C1 . . 109.16(16) ?
    N2 C2 H2A . . 109.8 ?
    C1 C2 H2A . . 109.8 ?
    N2 C2 H2B . . 109.8 ?
    C1 C2 H2B . . 109.8 ?
    H2A C2 H2B . . 108.3 ?
    N2 C3 C4 . . 112.02(17) ?
    N2 C3 C5 . . 110.60(16) ?
    C4 C3 C5 . . 109.25(17) ?
    N2 C3 H3A . . 108.3 ?
    C4 C3 H3A . . 108.3 ?
    C5 C3 H3A . . 108.3 ?
    C3 C4 H4A . . 109.5 ?
    C3 C4 H4B . . 109.5 ?
    H4A C4 H4B . . 109.5 ?
    C3 C4 H4C . . 109.5 ?
    H4A C4 H4C . . 109.5 ?
    H4B C4 H4C . . 109.5 ?
    C6 C5 C3 . . 119.38(16) ?
    C6 C5 H5A . . 107.5 ?
    C3 C5 H5A . . 107.5 ?
    C6 C5 H5B . . 107.5 ?
    C3 C5 H5B . . 107.5 ?
    H5A C5 H5B . . 107.0 ?
    N3 C6 C5 . . 110.32(16) ?
    N3 C6 C7 . . 107.46(16) ?
    C5 C6 C7 . . 111.33(16) ?
    N3 C6 C8 . . 111.54(16) ?
    C5 C6 C8 . . 108.18(17) ?
    C7 C6 C8 . . 108.01(17) ?
    C6 C7 H7A . . 109.5 ?
    C6 C7 H7B . . 109.5 ?
    H7A C7 H7B . . 109.5 ?
    C6 C7 H7C . . 109.5 ?
    H7A C7 H7C . . 109.5 ?
    H7B C7 H7C . . 109.5 ?
    C6 C8 H8A . . 109.5 ?
    C6 C8 H8B . . 109.5 ?
    H8A C8 H8B . . 109.5 ?
    C6 C8 H8C . . 109.5 ?
    H8A C8 H8C . . 109.5 ?
    H8B C8 H8C . . 109.5 ?
    N3 C9 C10 . . 109.34(16) ?
    N3 C9 H9A . . 109.8 ?
    C10 C9 H9A . . 109.8 ?
    N3 C9 H9B . . 109.8 ?
    C10 C9 H9B . . 109.8 ?
    H9A C9 H9B . . 108.3 ?
    N4 C10 C9 . . 109.92(16) ?
    N4 C10 H10A . . 109.7 ?
    C9 C10 H10A . . 109.7 ?
    N4 C10 H10B . . 109.7 ?
    C9 C10 H10B . . 109.7 ?
    H10A C10 H10B . . 108.2 ?
    N4 C11 C13 . . 111.13(16) ?
    N4 C11 C12 . . 111.90(16) ?
    C13 C11 C12 . . 109.05(17) ?
    N4 C11 H11 . . 108.2 ?
    C13 C11 H11 . . 108.2 ?
    C12 C11 H11 . . 108.2 ?
    C11 C12 H12A . . 109.5 ?
    C11 C12 H12B . . 109.5 ?
    H12A C12 H12B . . 109.5 ?
    C11 C12 H12C . . 109.5 ?
    H12A C12 H12C . . 109.5 ?
    H12B C12 H12C . . 109.5 ?
    C14 C13 C11 . . 119.18(17) ?
    C14 C13 H13A . . 107.5 ?
    C11 C13 H13A . . 107.5 ?
    C14 C13 H13B . . 107.5 ?
    C11 C13 H13B . . 107.5 ?
    H13A C13 H13B . . 107.0 ?
    N1 C14 C15 . . 107.74(16) ?
    N1 C14 C13 . . 110.42(16) ?
    C15 C14 C13 . . 111.55(17) ?
    N1 C14 C16 . . 111.13(17) ?
    C15 C14 C16 . . 107.64(18) ?
    C13 C14 C16 . . 108.34(17) ?
    C14 C15 H15A . . 109.5 ?
    C14 C15 H15B . . 109.5 ?
    H15A C15 H15B . . 109.5 ?
    C14 C15 H15C . . 109.5 ?
    H15A C15 H15C . . 109.5 ?
    H15B C15 H15C . . 109.5 ?
    C14 C16 H16A . . 109.5 ?
    C14 C16 H16B . . 109.5 ?
    H16A C16 H16B . . 109.5 ?
    C14 C16 H16C . . 109.5 ?
    H16A C16 H16C . . 109.5 ?
    H16B C16 H16C . . 109.5 ?
    O2 C17 O1 . . 120.74(17) ?
    O2 C17 C18 . . 118.42(17) ?
    O1 C17 C18 . . 120.80(17) ?
    O2 C17 Ni1 . . 56.76(9) ?
    O1 C17 Ni1 . . 63.98(10) ?
    C18 C17 Ni1 . . 174.93(14) ?
    C19 C18 C17 . . 113.04(16) ?
    C19 C18 H18A . . 109.0 ?
    C17 C18 H18A . . 109.0 ?
    C19 C18 H18B . . 109.0 ?
    C17 C18 H18B . . 109.0 ?
    H18A C18 H18B . . 107.8 ?
    O4 C19 O3 . . 123.73(18) ?
    O4 C19 C18 . . 124.16(19) ?
    O3 C19 C18 . . 112.10(18) ?
    N5 C20 C21 . . 179.6(3) ?
    C20 C21 H21A . . 109.5 ?
    C20 C21 H21B . . 109.5 ?
    H21A C21 H21B . . 109.5 ?
    C20 C21 H21C . . 109.5 ?
    H21A C21 H21C . . 109.5 ?
    H21B C21 H21C . . 109.5 ?
loop_
    _geom_hbond_atom_site_label_D
    _geom_hbond_atom_site_label_H
    _geom_hbond_atom_site_label_A
    _geom_hbond_site_symmetry_A
    _geom_hbond_distance_DH
    _geom_hbond_distance_HA
    _geom_hbond_distance_DA
    _geom_hbond_angle_DHA
    _geom_hbond_publ_flag
    O3 H3o O1 2_655 0.830(10)
                            1.840(10)
                                    2.669(2) 173(3) yes
    N1 H1 O4 2_655 0.88 2.19 3.038(2) 161 yes
    N2 H2 O5 . 0.88 2.21 3.052(2) 160 yes
    N3 H3 O6 1_655 0.88 2.44 3.291(2) 163 yes
    N4 H4 O7 . 0.88 2.24 3.080(2) 161 yes
