# Supplementary material for: (2-Carb­oxy­acetato-κ2 O 1,O 1′)(rac-5,5,7,12,12,14-hexa­methyl-1,4,8,11-tetra­aza­cyclo­tetra­decane-κ4 N,N′,N′′,N′′′)nickel(II) perchlorate acetonitrile solvate
Source: Acta Crystallogr Sect E Struct Rep Online. 2010 Oct 30;66(Pt 11):m1468. doi: 10.1107/S1600536810042637 (PMC3009135; doi:10.1107/S1600536810042637)
Supplement: Supplementary file 2 [file e-66-m1468-Isup2.hkl]

# 
# h,k,l, Fc-squared, Fo-squared, sigma(Fo-squared) and status flag 
# 
data_I
_shelx_title '  P-1' 
_shelx_refln_list_code          4 
_shelx_F_calc_maximum      157.36 
_exptl_crystal_F_000       624.00 
_reflns_d_resolution_high  0.7818 
 
loop_ 
 _symmetry_equiv_pos_as_xyz 
 'x, y, z' 
 '-x, -y, -z' 
 
_cell_length_a     9.5236 
_cell_length_b    10.1766 
_cell_length_c    15.3372 
_cell_angle_alpha  92.899 
_cell_angle_beta  107.388 
_cell_angle_gamma 106.516 
 
_shelx_F_squared_multiplier     1.000 
 
loop_ 
 _refln_index_h 
 _refln_index_k 
 _refln_index_l 
 _refln_F_squared_calc 
 _refln_F_squared_meas 
 _refln_F_squared_sigma 
 _refln_observed_status 
   1   0   0     7498.45     6948.93    157.51 o 
   2   0   0       78.32       83.28      1.87 o 
   3   0   0       61.71       52.91      1.82 o 
   4   0   0      499.89      571.06      9.07 o 
   5   0   0       28.15       16.20      1.83 o 
   6   0   0     3718.64     3711.83     61.73 o 
   7   0   0      537.03      518.69      9.60 o 
   8   0   0       17.01       13.08      3.62 o 
   9   0   0      260.54      283.86      9.52 o 
  10   0   0       73.14       84.20      6.35 o 
  11   0   0      206.36      221.96     13.20 o 
 -11   1   0       63.45       82.17     10.71 o 
 -10   1   0        0.45        2.82      4.18 o 
  -9   1   0      729.59      750.10     17.49 o 
  -8   1   0     1194.39     1137.59     26.99 o 
  -7   1   0       75.87       76.89      4.28 o 
  -6   1   0     3157.20     3118.78     53.40 o 
  -5   1   0      306.56      236.95      4.83 o 
  -4   1   0      507.22      420.17      6.93 o 
  -3   1   0     1607.87     1709.61     23.27 o 
  -2   1   0     5433.13     5703.77     92.40 o 
  -1   1   0      409.92      360.76      7.42 o 
   0   1   0      791.83      851.20     14.36 o 
   1   1   0     1258.31     1320.91     36.30 o 
   2   1   0        2.40        1.15      0.71 o 
   3   1   0      148.06       78.03      3.83 o 
   4   1   0     3096.07     3362.88     78.58 o 
   5   1   0      464.56      473.16     10.20 o 
   6   1   0      317.39      291.97      6.31 o 
   7   1   0      279.01      265.42      6.33 o 
   8   1   0       32.33       30.11      5.64 o 
   9   1   0       24.98       26.41     12.56 o 
  10   1   0      262.02      286.86     14.32 o 
 -11   2   0      104.94      120.29      7.73 o 
 -10   2   0     1188.33     1231.20     26.24 o 
  -9   2   0      210.50      219.79      8.25 o 
  -8   2   0     1720.54     1689.59     32.02 o 
  -7   2   0      362.87      355.28      9.51 o 
  -6   2   0       48.30       39.19      3.18 o 
  -5   2   0      191.18      164.62      5.26 o 
  -4   2   0     1543.48     1611.05     49.85 o 
  -3   2   0     1671.87     1797.51     30.64 o 
  -2   2   0     5983.13     6164.86     99.94 o 
  -1   2   0      455.23      531.02      7.65 o 
   0   2   0     2868.40     2793.41    119.30 o 
   1   2   0    15061.50    15374.09    245.62 o 
   2   2   0     1287.29     1307.90     22.32 o 
   3   2   0      848.06      979.98     14.43 o 
   4   2   0      577.72      768.04     12.09 o 
   5   2   0       72.70       63.38      2.89 o 
   6   2   0       39.02       31.08      2.85 o 
   7   2   0      198.73      194.25      5.55 o 
   8   2   0      180.76      175.23      7.08 o 
   9   2   0       55.08       75.01      8.89 o 
 -11   3   0      410.62      431.36     13.49 o 
 -10   3   0      488.63      524.58     14.45 o 
  -9   3   0       81.52       66.53      4.81 o 
  -8   3   0      142.17      141.57      6.07 o 
  -7   3   0        2.73       -0.91      2.16 o 
  -6   3   0      266.24      239.85      7.07 o 
  -5   3   0     4564.95     4978.90     82.67 o 
  -4   3   0    16186.54    16464.74    265.09 o 
  -3   3   0      225.43      228.33     11.71 o 
  -2   3   0      135.77      175.03      4.69 o 
  -1   3   0     1143.07     1131.68     16.35 o 
   0   3   0     5569.84     5879.08     95.17 o 
   1   3   0        3.36       16.57      3.35 o 
   2   3   0     3718.74     4030.01     65.89 o 
   3   3   0       22.72       39.07      2.18 o 
   4   3   0       32.83       38.19      2.14 o 
   5   3   0     1911.30     2037.22     35.77 o 
   6   3   0      487.23      485.04      9.51 o 
   7   3   0      692.75      700.37     15.70 o 
   8   3   0      310.53      293.24     11.28 o 
   9   3   0       36.95       16.74      7.56 o 
 -11   4   0       83.90       81.57      6.92 o 
 -10   4   0      183.52      182.17      8.10 o 
  -9   4   0     1208.75     1191.20     24.95 o 
  -8   4   0      541.46      530.65     13.33 o 
  -7   4   0     1007.79     1049.25     21.29 o 
  -6   4   0      409.31      397.23     10.00 o 
  -5   4   0        1.42        8.10      2.34 o 
  -4   4   0      953.26      909.75     17.43 o 
  -3   4   0      354.75      400.70      6.62 o 
  -2   4   0        0.94       -0.01      0.91 o 
  -1   4   0        6.65        8.28      1.15 o 
   0   4   0     2692.70     2642.76     35.71 o 
   1   4   0      299.70      292.09      5.43 o 
   2   4   0     5174.92     4793.68    201.74 o 
   3   4   0      864.00      894.55     22.04 o 
   4   4   0      413.74      415.04      8.22 o 
   5   4   0      509.88      502.59      9.52 o 
   6   4   0        2.76        1.83      4.35 o 
   7   4   0      234.96      230.71      8.24 o 
   8   4   0      192.15      183.68     21.58 o 
 -11   5   0       37.47       37.68      6.06 o 
 -10   5   0        1.07       -2.57      4.19 o 
  -9   5   0      177.91      174.61      7.48 o 
  -8   5   0      373.06      359.80     10.48 o 
  -7   5   0       89.09       79.05      4.56 o 
  -6   5   0        3.68        4.80      2.52 o 
  -5   5   0      164.75      160.94      5.51 o 
  -4   5   0      186.78      162.44      3.65 o 
  -3   5   0     1709.22     1689.26     23.71 o 
  -2   5   0     1088.60     1119.06     16.30 o 
  -1   5   0      825.79      853.47     12.91 o 
   0   5   0      741.53      769.07     13.52 o 
   1   5   0      708.35      746.72     11.75 o 
   2   5   0       62.52       54.74      2.54 o 
   3   5   0     1290.05     1313.05     36.81 o 
   4   5   0      664.07      621.11     41.23 o 
   5   5   0      143.80      128.57      7.71 o 
   6   5   0     1114.39     1094.56     22.55 o 
   7   5   0      433.81      448.92     12.48 o 
   8   5   0       79.28       94.23     10.23 o 
 -11   6   0       20.50       12.35      5.17 o 
 -10   6   0      134.52      118.48      6.89 o 
  -9   6   0       13.62        9.34      3.98 o 
  -8   6   0     1819.95     1879.47     35.83 o 
  -7   6   0      660.97      676.13     15.65 o 
  -6   6   0     2097.52     2007.96     36.67 o 
  -5   6   0     1477.32     1461.42     46.03 o 
  -4   6   0       65.69       62.15      2.56 o 
  -3   6   0      296.76      296.00      5.90 o 
  -2   6   0       66.52       81.97      3.35 o 
  -1   6   0      109.42      107.47      3.97 o 
   0   6   0      701.90      701.31     11.37 o 
   1   6   0     4195.73     4229.59     57.15 o 
   2   6   0      896.26      814.88     13.27 o 
   3   6   0     1678.48     1617.42     29.74 o 
   4   6   0      287.72      168.81      9.08 o 
   5   6   0        0.17       -1.21      3.42 o 
   6   6   0       47.95       37.22     21.12 o 
   7   6   0       52.56       62.19      9.18 o 
   8   6   0       15.64       19.38      7.35 o 
 -11   7   0       19.09       13.86     11.37 o 
 -10   7   0       38.81       43.19      5.72 o 
  -9   7   0        8.85        4.42      4.15 o 
  -8   7   0      632.12      588.75     14.89 o 
  -7   7   0       90.21       85.57      5.06 o 
  -6   7   0        8.27        3.94      2.71 o 
  -5   7   0        6.55        6.59      2.73 o 
  -4   7   0     1057.89     1040.17     25.77 o 
  -3   7   0      799.48      811.77     13.07 o 
  -2   7   0     1872.91     1937.67     27.64 o 
  -1   7   0     1304.67     1295.53     19.41 o 
   0   7   0       62.61       56.80      3.96 o 
   1   7   0      121.16      104.86      6.68 o 
   2   7   0       43.25       35.82      5.23 o 
   3   7   0      559.33      503.07     12.48 o 
   6   7   0       62.08       79.08      9.73 o 
   7   7   0       67.96       58.05      9.37 o 
 -10   8   0       28.41       21.62      5.26 o 
  -9   8   0      388.74      373.75     11.85 o 
  -8   8   0      192.78      168.76      7.56 o 
  -7   8   0      958.70      939.90     25.63 o 
  -6   8   0       48.49       55.36      4.34 o 
  -5   8   0      737.86      736.04     16.29 o 
  -4   8   0     1058.26     1106.33     22.01 o 
  -3   8   0       94.43      109.73      3.88 o 
  -2   8   0        7.50        5.30      4.99 o 
  -1   8   0       10.71        8.12      2.53 o 
   0   8   0      719.00      706.17     21.51 o 
   1   8   0        1.70        2.39      2.88 o 
   2   8   0     1321.08     1362.22     26.49 o 
   3   8   0      767.98      654.50     73.15 o 
   5   8   0       99.69       78.79      7.97 o 
   6   8   0      218.66      239.39     14.13 o 
 -10   9   0      121.55      107.41      7.74 o 
  -9   9   0      155.93      158.84      7.78 o 
  -8   9   0        5.50        7.93      4.39 o 
  -7   9   0       72.62       72.57      5.85 o 
  -6   9   0      136.46      142.98      6.40 o 
  -5   9   0        3.23        1.27      3.08 o 
  -4   9   0      365.77      342.59      9.68 o 
  -3   9   0     1261.12     1266.77     19.84 o 
  -2   9   0      464.14      462.27     11.38 o 
  -1   9   0      748.99      757.67     16.42 o 
   0   9   0      682.08      707.02     15.86 o 
   1   9   0        7.68        1.95      3.46 o 
   2   9   0       12.33       10.59      4.02 o 
   3   9   0       85.93       78.60      8.01 o 
   4   9   0       44.60       29.23      7.90 o 
   5   9   0       65.45       67.80     10.32 o 
  -9  10   0       38.90       44.09      6.32 o 
  -8  10   0      422.23      423.90     12.91 o 
  -7  10   0      357.49      339.51     15.47 o 
  -6  10   0     1252.79     1208.94     25.28 o 
  -5  10   0      369.01      366.08     10.73 o 
  -4  10   0       11.89       11.72      3.61 o 
  -3  10   0      392.70      364.68     14.74 o 
  -2  10   0        3.03        3.46      3.40 o 
  -1  10   0       19.10        9.06      3.62 o 
   0  10   0        3.78        2.43      3.53 o 
   1  10   0      312.91      322.42     10.23 o 
   2  10   0        2.09       -0.83      5.42 o 
   3  10   0       42.44       56.82      8.49 o 
   4  10   0       43.29       36.58      8.85 o 
  -8  11   0      155.87      139.72      7.81 o 
  -7  11   0        0.91       -0.56      4.34 o 
  -6  11   0       30.29       25.33      6.49 o 
  -5  11   0      242.16      257.56     13.22 o 
  -4  11   0      159.88      149.80     10.04 o 
  -3  11   0       35.64       27.94      6.71 o 
  -2  11   0      670.35      705.25     18.46 o 
  -1  11   0      628.33      638.56     15.63 o 
   0  11   0      133.53      129.94      6.84 o 
   1  11   0      150.87      145.40     11.03 o 
   2  11   0       95.03       93.18      9.92 o 
  -7  12   0      257.14      290.88     10.79 o 
  -6  12   0      258.85      268.14     14.48 o 
  -5  12   0      693.12      716.49     25.61 o 
  -4  12   0      323.55      340.56     15.84 o 
  -3  12   0       13.42        0.12      6.42 o 
  -2  12   0        0.12       -3.21      6.68 o 
  -1  12   0       20.13       11.44      4.95 o 
   0  12   0       22.07       10.77      7.49 o 
   0 -12   1      141.88      141.15     11.27 o 
   1 -12   1      321.36      321.84     15.46 o 
   2 -12   1      270.05      309.67     15.08 o 
   3 -12   1       62.78       51.58      8.61 o 
   4 -12   1       90.18       82.86      8.40 o 
   5 -12   1        6.75       -0.57      6.83 o 
   6 -12   1        4.60        2.39      9.82 o 
   7 -12   1        7.81        2.50      5.33 o 
  -2 -11   1        7.34       -3.52      6.90 o 
  -1 -11   1       86.20       88.40      9.08 o 
   0 -11   1       80.09       59.91      8.54 o 
   1 -11   1       61.03       42.94      5.18 o 
   2 -11   1      146.39      153.30      9.77 o 
   3 -11   1       21.79       13.37      5.85 o 
   4 -11   1        3.93        1.81      5.64 o 
   5 -11   1      451.39      460.31     12.94 o 
   6 -11   1      153.75      141.65      7.18 o 
   7 -11   1      268.76      283.89     11.25 o 
   8 -11   1      111.63      112.71      7.29 o 
  -4 -10   1       66.18       78.70     11.01 o 
  -3 -10   1       50.58       59.10      9.77 o 
  -2 -10   1      123.99      130.64     10.04 o 
  -1 -10   1       38.30       13.32     15.04 o 
   0 -10   1      701.23      711.61     16.42 o 
   1 -10   1      341.67      344.70     10.01 o 
   3 -10   1      204.00      206.32      7.51 o 
   4 -10   1        5.92        4.60      3.52 o 
   5 -10   1      231.40      237.60     10.18 o 
   6 -10   1        0.62       -1.58      3.85 o 
   7 -10   1       70.11       70.54     11.27 o 
   8 -10   1       12.33       15.40      5.06 o 
   9 -10   1      189.81      194.43      9.19 o 
  -5  -9   1      112.01      116.49     10.51 o 
  -4  -9   1       11.32        6.73      6.87 o 
  -3  -9   1      248.49      230.81     12.68 o 
  -2  -9   1      181.63      178.87      7.15 o 
   0  -9   1     1167.59     1170.08     28.16 o 
   1  -9   1       60.34       62.31      4.56 o 
   2  -9   1      234.61      214.44      9.51 o 
   3  -9   1       10.20        8.97      6.88 o 
   4  -9   1      872.68      848.04     18.28 o 
   5  -9   1      800.10      764.82     17.31 o 
   6  -9   1     1129.69     1135.82     23.91 o 
   7  -9   1     1707.87     1675.14     33.18 o 
   8  -9   1      536.77      524.22     14.52 o 
   9  -9   1      233.54      253.51     10.04 o 
  10  -9   1        3.75       -2.07      5.14 o 
  -6  -8   1        1.42       -4.88      6.71 o 
  -5  -8   1       59.58       73.08      9.44 o 
  -3  -8   1      364.24      353.22     10.31 o 
  -2  -8   1      132.87      128.93      5.70 o 
   0  -8   1      738.25      719.77     15.49 o 
   1  -8   1     2242.14     2345.84     43.03 o 
   2  -8   1     1307.84     1265.20     19.43 o 
   3  -8   1     1305.31     1304.63     19.87 o 
   4  -8   1      651.20      657.71     14.78 o 
   5  -8   1      441.07      412.55     11.05 o 
   6  -8   1      323.95      331.16      9.94 o 
   7  -8   1        1.68        5.11      3.59 o 
   8  -8   1      714.79      650.16     19.54 o 
   9  -8   1       99.44       79.28      5.79 o 
  10  -8   1      112.85      106.80      7.08 o 
  -7  -7   1       27.31       30.35      8.56 o 
  -6  -7   1        4.96        1.26      5.57 o 
  -4  -7   1     1310.20     1324.61     54.21 o 
  -3  -7   1     2151.87     2137.97     48.99 o 
  -2  -7   1      266.36      259.44      7.75 o 
  -1  -7   1      572.73      551.50     12.33 o 
   0  -7   1      114.58      120.85      4.14 o 
   1  -7   1      693.09      677.14     15.69 o 
   2  -7   1      349.72      324.49      6.69 o 
   3  -7   1      289.60      273.77      5.94 o 
   4  -7   1       77.18       65.25      3.95 o 
   5  -7   1     1585.31     1577.66     29.76 o 
   6  -7   1      638.23      587.51     14.01 o 
   7  -7   1     1492.18     1477.06     29.20 o 
   8  -7   1     1011.74      974.24     21.56 o 
   9  -7   1       13.44       12.07      4.26 o 
  10  -7   1       65.10       56.08      6.32 o 
  11  -7   1       18.08       21.38      8.32 o 
  -8  -6   1       16.96       23.62      8.20 o 
  -7  -6   1      253.13      275.83     14.06 o 
  -5  -6   1      684.25      635.28     14.81 o 
  -4  -6   1     1497.18     1576.57     30.51 o 
  -3  -6   1      217.89      218.75      7.99 o 
  -2  -6   1       10.53        5.23      1.83 o 
  -1  -6   1       71.14       59.25      3.37 o 
   0  -6   1     1452.89     1495.78     58.86 o 
   1  -6   1      526.60      552.77     12.05 o 
   2  -6   1     3255.62     3336.58     57.90 o 
   3  -6   1     2442.54     2491.57     34.45 o 
   4  -6   1      988.55     1030.54     22.18 o 
   5  -6   1      480.29      464.97     11.29 o 
   6  -6   1     1233.09     1219.77     24.11 o 
   7  -6   1       24.92        8.38      3.37 o 
   8  -6   1       18.95       10.87      3.59 o 
   9  -6   1      369.62      413.78     12.34 o 
  10  -6   1       84.44       82.71      9.20 o 
  11  -6   1       61.75       54.61      6.89 o 
  -8  -5   1       23.19       18.93      7.13 o 
  -6  -5   1       16.85        7.88      3.39 o 
  -5  -5   1        6.46        2.04      3.03 o 
  -4  -5   1       39.87       27.92      5.91 o 
  -3  -5   1     4260.06     4329.73     58.65 o 
  -2  -5   1     6083.27     6459.02     85.69 o 
  -1  -5   1      364.29      316.05     15.46 o 
   0  -5   1     1286.46     1182.42     21.20 o 
   1  -5   1        9.82       16.19      2.49 o 
   2  -5   1     1392.95     1475.55     24.86 o 
   3  -5   1     2542.76     2867.30     38.98 o 
   4  -5   1      537.28      492.72      8.95 o 
   5  -5   1      774.16      725.54     20.07 o 
   6  -5   1      687.59      683.14     15.04 o 
   7  -5   1      450.35      440.08     12.18 o 
   8  -5   1      818.57      818.55     18.48 o 
   9  -5   1      594.17      565.11     14.83 o 
  10  -5   1       24.28       20.80      5.04 o 
  11  -5   1       76.65       85.38     12.44 o 
  -8  -4   1      914.69      897.78     27.90 o 
  -7  -4   1      292.76      249.57     40.13 o 
  -6  -4   1      241.45      241.21      7.58 o 
  -5  -4   1      419.72      435.21      8.57 o 
  -4  -4   1       13.11       19.38      2.67 o 
  -3  -4   1      158.73      185.20      4.49 o 
  -2  -4   1      211.80      194.83      4.35 o 
  -1  -4   1      424.39      372.95     11.10 o 
   0  -4   1       37.60       30.14      1.95 o 
   1  -4   1      733.11      709.37     10.67 o 
   2  -4   1       48.70       54.79      1.93 o 
   3  -4   1     1123.07     1100.64     15.77 o 
   4  -4   1     2074.82     1944.27     34.12 o 
   5  -4   1      327.60      361.14      8.98 o 
   6  -4   1     1090.79     1062.48     21.03 o 
   7  -4   1       70.61       60.15      4.21 o 
   8  -4   1      228.97      196.35      7.38 o 
   9  -4   1        7.68        4.62      3.51 o 
  10  -4   1      436.21      459.88     13.51 o 
  11  -4   1      437.58      472.44     14.49 o 
  -8  -3   1      569.71      284.55     12.84 o 
  -7  -3   1       20.53        0.84      5.89 o 
  -6  -3   1       15.34        2.34      3.20 o 
  -5  -3   1       75.71       78.34      4.75 o 
  -4  -3   1      989.90      944.42     14.60 o 
  -3  -3   1        1.81        7.43      3.32 o 
  -2  -3   1     3950.86     4037.22     53.76 o 
  -1  -3   1    14959.06    15426.31    255.04 o 
   0  -3   1     1094.97     1220.13     20.89 o 
   1  -3   1     3599.37     3582.53     47.42 o 
   2  -3   1       85.89       79.58      3.07 o 
   3  -3   1     7010.72     7410.46    120.50 o 
   4  -3   1      950.26     1013.29     19.01 o 
   5  -3   1     3416.70     3359.93     57.00 o 
   6  -3   1      339.68      403.54     33.71 o 
   7  -3   1      321.09      310.44     11.23 o 
   8  -3   1      364.99      359.64     12.88 o 
   9  -3   1     1275.53     1301.26     26.89 o 
  10  -3   1      921.15      947.02     21.76 o 
  11  -3   1        2.30       -1.44      5.16 o 
  -9  -2   1       68.70       68.02      6.78 o 
  -8  -2   1       31.69       16.99      3.92 o 
  -7  -2   1     1155.35      717.84     22.40 o 
  -6  -2   1      199.36      120.77      6.73 o 
  -4  -2   1     2996.88     2605.23    235.81 o 
  -3  -2   1     1940.48     2245.58    107.48 o 
  -2  -2   1     2093.17     2525.72     34.51 o 
  -1  -2   1       36.40       36.24      1.45 o 
   0  -2   1      354.45      348.46      5.34 o 
   1  -2   1     6050.71     6521.29     85.40 o 
   2  -2   1     5498.14     5678.48     92.27 o 
   3  -2   1    10703.77    11505.58    185.59 o 
   4  -2   1     1185.30     1162.44     14.09 o 
   5  -2   1      596.33      570.20      9.17 o 
   6  -2   1       25.45       32.24      4.64 o 
   7  -2   1      145.12      150.63      9.11 o 
   8  -2   1      315.47      332.43     11.39 o 
   9  -2   1      543.19      549.41     26.11 o 
  10  -2   1       81.89       67.31      9.19 o 
  11  -2   1      237.40      251.16     10.23 o 
 -10  -1   1      347.51      374.42     11.66 o 
  -9  -1   1      627.66      628.62     15.35 o 
  -8  -1   1      198.14      177.26      6.73 o 
  -7  -1   1      398.83      435.89     14.71 o 
  -6  -1   1      105.35       97.28      3.58 o 
  -5  -1   1      119.69      108.30      6.12 o 
  -3  -1   1     3712.49     3347.37    186.61 o 
  -2  -1   1     1563.76     1546.31     25.44 o 
  -1  -1   1     3334.65     3450.34     52.06 o 
   0  -1   1    21707.20    18945.56    857.34 o 
   1  -1   1     2465.50     2612.58     52.67 o 
   2  -1   1    14878.47    14984.70    196.33 o 
   3  -1   1       89.58      104.11      2.39 o 
   4  -1   1      253.76      271.29      5.01 o 
   5  -1   1      180.11      164.05      3.88 o 
   6  -1   1     1278.45     1363.77     34.26 o 
   7  -1   1     1398.99     1405.86     44.81 o 
   8  -1   1      686.34      670.94     15.64 o 
   9  -1   1      241.22      242.18      8.85 o 
  10  -1   1      275.32      268.79      9.92 o 
  11  -1   1       53.36       55.15     17.37 o 
 -11   0   1       64.02       77.89     16.27 o 
 -10   0   1        7.74        9.09     11.87 o 
  -9   0   1        9.66       11.69      8.75 o 
  -8   0   1       78.52       86.09      4.92 o 
  -7   0   1       37.88       24.81      2.74 o 
  -6   0   1     1613.19     1604.34     23.21 o 
  -5   0   1     1360.83     1322.50     19.13 o 
  -4   0   1      392.81      331.22      7.11 o 
  -3   0   1     1138.54     1155.28     19.78 o 
  -2   0   1       39.42       35.12      1.38 o 
  -1   0   1      690.32      678.29     11.57 o 
   0   0   1       54.20        7.85      1.12 o 
   1   0   1     9715.78     9316.86    449.59 o 
   2   0   1    10963.67    11687.08    184.18 o 
   3   0   1     1102.77     1064.75     18.42 o 
   4   0   1     3891.84     3939.57     77.06 o 
   5   0   1     2263.53     2300.80     31.97 o 
   6   0   1     3225.61     3390.78     46.54 o 
   7   0   1       45.95       47.67     11.77 o 
   8   0   1       94.16       85.00      5.06 o 
   9   0   1        1.32        2.26      3.85 o 
  10   0   1      353.52      364.82     16.55 o 
 -11   1   1      299.31      307.18     11.04 o 
 -10   1   1      401.12      404.06     12.04 o 
  -9   1   1      122.83      111.32      8.78 o 
  -8   1   1     3007.67     2877.53     82.69 o 
  -7   1   1      110.59      101.23      4.67 o 
  -6   1   1      153.84      138.26      3.73 o 
  -5   1   1        0.17        0.28      1.14 o 
  -4   1   1      518.41      614.74      9.40 o 
  -3   1   1        4.93        3.30      0.78 o 
  -2   1   1     5832.78     6342.03     83.17 o 
  -1   1   1     5273.06     5330.49     70.28 o 
   0   1   1     4179.26     4319.48     68.73 o 
   1   1   1     3552.34     3874.60     51.20 o 
   2   1   1      245.13      262.12      5.67 o 
   3   1   1      326.11      276.28      6.27 o 
   4   1   1        8.86       12.17      1.66 o 
   5   1   1       25.33       13.33      1.81 o 
   6   1   1        0.67        0.25      1.75 o 
   7   1   1       35.04       36.17      9.54 o 
   8   1   1       31.82       -1.95      4.30 o 
   9   1   1      123.94      145.88      9.73 o 
  10   1   1      412.21      402.13     17.62 o 
 -11   2   1       32.75       34.79     13.35 o 
 -10   2   1       12.41        9.38      5.52 o 
  -9   2   1        6.08        3.38      3.43 o 
  -8   2   1      566.68      556.03     17.18 o 
  -7   2   1      406.00      381.33      9.84 o 
  -6   2   1       31.49       17.90      2.93 o 
  -5   2   1     1924.07     2026.40     28.03 o 
  -4   2   1     2518.20     2483.09     33.57 o 
  -3   2   1      117.65      164.16      3.23 o 
  -2   2   1     7514.87     7567.50    174.43 o 
  -1   2   1      188.81      176.39      6.55 o 
   0   2   1      236.06      248.66      4.08 o 
   1   2   1        1.93        9.45      2.63 o 
   2   2   1     8697.11     9138.08    121.17 o 
   3   2   1     2291.23     2528.13     34.54 o 
   4   2   1     2361.16     2418.21     41.37 o 
   5   2   1     2011.57     1947.94     27.89 o 
   6   2   1      148.38      149.79      4.55 o 
   7   2   1      494.85      480.27      9.66 o 
   8   2   1       19.14       13.10      5.52 o 
  10   2   1      190.42      204.41     12.77 o 
 -11   3   1       19.29       19.45     12.28 o 
 -10   3   1      189.66      190.03     11.46 o 
  -9   3   1      739.03      768.48     17.67 o 
  -8   3   1       32.35       37.19      4.13 o 
  -7   3   1     1461.53     1415.43     26.91 o 
  -6   3   1       84.84       82.29      4.08 o 
  -5   3   1     2792.15     3107.73     52.72 o 
  -4   3   1      529.51      515.64     10.74 o 
  -3   3   1        7.52        0.97      0.74 o 
  -2   3   1      628.01      628.93     10.70 o 
  -1   3   1     4318.02     4695.23     76.45 o 
   0   3   1      929.41      885.98     12.63 o 
   1   3   1     9671.77    10914.68    305.35 o 
   2   3   1    15713.74    16013.59    291.12 o 
   3   3   1        4.28        5.29      2.72 o 
   4   3   1       29.36       31.82      3.27 o 
   5   3   1        4.85        3.44      1.90 o 
   6   3   1      574.93      619.41     16.75 o 
   7   3   1      126.00      123.69      6.05 o 
   8   3   1      268.08      269.50     13.25 o 
   9   3   1       30.45       20.02      7.90 o 
 -11   4   1       81.72       82.80      6.39 o 
 -10   4   1       39.93       38.07      5.30 o 
  -9   4   1       48.00       53.14      5.36 o 
  -8   4   1      675.19      644.04     15.10 o 
  -7   4   1      445.42      431.72     11.02 o 
  -6   4   1       85.79       76.12      3.96 o 
  -5   4   1     2785.35     2817.53     48.35 o 
  -4   4   1     4678.83     4940.47    100.13 o 
  -3   4   1     3466.24     3388.91     45.35 o 
  -2   4   1      266.91      263.40      4.82 o 
  -1   4   1      211.68      271.95      4.92 o 
   0   4   1        3.76        1.13      0.94 o 
   1   4   1      217.96      185.79      4.65 o 
   2   4   1       20.33       30.27      4.10 o 
   3   4   1     1994.33     2055.22     35.62 o 
   4   4   1      355.81      354.67      8.89 o 
   5   4   1       63.60       58.44      4.12 o 
   6   4   1     1524.16     1582.96     29.99 o 
   7   4   1      212.63      193.24      7.64 o 
   8   4   1      134.09      121.56      6.68 o 
 -11   5   1      248.09      254.73     10.09 o 
 -10   5   1      135.37      138.29      7.18 o 
  -9   5   1      597.70      601.47     15.15 o 
  -8   5   1     1884.75     1949.27     36.57 o 
  -7   5   1        8.57       10.39      3.05 o 
  -6   5   1     2766.89     2862.62     49.90 o 
  -5   5   1       63.14       47.27      3.26 o 
  -4   5   1        3.66        3.87      1.31 o 
  -3   5   1       37.34       35.21      1.88 o 
  -2   5   1        4.66        0.39      1.33 o 
  -1   5   1        2.99        2.32      1.11 o 
   0   5   1     2293.42     2295.56     31.61 o 
   1   5   1      296.95      246.36      5.06 o 
   2   5   1      286.73      297.65      6.04 o 
   3   5   1     1236.74     1303.39     29.99 o 
   4   5   1       86.13       79.93      4.54 o 
   5   5   1       20.54       27.50     15.91 o 
   6   5   1        0.44        0.53      3.94 o 
   7   5   1      120.42      120.14     11.70 o 
   8   5   1        8.75        3.71      6.80 o 
 -11   6   1      120.16      128.07      7.44 o 
 -10   6   1        4.21        5.29      4.04 o 
  -9   6   1       49.84       53.97      6.56 o 
  -8   6   1      113.27      108.72      5.68 o 
  -7   6   1     2028.98     2043.51     37.72 o 
  -6   6   1       21.42       22.58      3.37 o 
  -5   6   1      602.40      583.63     14.90 o 
  -4   6   1     1112.97     1086.92     20.88 o 
  -3   6   1     1591.57     1542.29     22.17 o 
  -2   6   1     2833.61     2887.84     39.50 o 
  -1   6   1       23.66       17.25      1.87 o 
   0   6   1       55.43       45.55      2.34 o 
   1   6   1       21.80       22.03      3.42 o 
   2   6   1      528.39      566.23     15.73 o 
   3   6   1       44.48       33.51      3.85 o 
   4   6   1      349.03      358.39     20.10 o 
   5   6   1      333.06      304.08      9.50 o 
   6   6   1      177.74      145.88      6.90 o 
   7   6   1      318.61      331.12     15.62 o 
 -11   7   1       83.35       91.23      6.64 o 
 -10   7   1       78.14       78.08      6.30 o 
  -9   7   1      689.87      713.66     17.50 o 
  -8   7   1      652.45      592.31     14.86 o 
  -7   7   1     2188.04     2149.34     39.78 o 
  -6   7   1        5.40        9.13      2.93 o 
  -5   7   1      190.98      182.22      6.32 o 
  -4   7   1      108.21      111.66      3.59 o 
  -3   7   1       48.28       48.45      2.54 o 
  -2   7   1        3.11        1.28      1.62 o 
  -1   7   1      215.46      236.94      5.44 o 
   0   7   1       19.18       27.10      5.77 o 
   1   7   1       74.30       63.80      4.03 o 
   2   7   1     2076.68     2132.48     38.17 o 
   3   7   1     1021.77      933.02     19.70 o 
   4   7   1      408.86      413.80     11.57 o 
   5   7   1      164.64      158.40      7.37 o 
   6   7   1       44.54       75.06      9.80 o 
   7   7   1        3.23       10.08      7.30 o 
 -11   8   1        1.93        4.96      5.39 o 
 -10   8   1       85.52       81.14      6.26 o 
  -9   8   1        0.63        1.87      4.15 o 
  -8   8   1        4.57        1.86      6.42 o 
  -7   8   1       68.86       67.71      4.84 o 
  -6   8   1       11.97        9.55      3.24 o 
  -5   8   1      125.87      130.27      5.66 o 
  -4   8   1      841.88      856.43     17.94 o 
  -3   8   1      851.93      794.41     13.19 o 
  -2   8   1      664.32      658.65     14.14 o 
  -1   8   1     1018.31     1055.62     21.31 o 
   0   8   1      403.40      373.65      9.96 o 
   1   8   1      257.55      250.86     10.06 o 
   2   8   1       58.39       39.99     11.76 o 
   3   8   1      368.66      383.45     11.20 o 
   4   8   1      249.54      232.69     14.89 o 
   5   8   1      203.08      205.60     12.41 o 
   6   8   1      151.21      162.10     11.91 o 
 -10   9   1       37.21       40.50      6.26 o 
  -9   9   1        2.29        1.34      4.40 o 
  -8   9   1      239.75      251.88      9.34 o 
  -7   9   1       18.29        9.16      3.83 o 
  -6   9   1     1205.85     1194.39     24.54 o 
  -5   9   1      141.69      128.51      5.89 o 
  -4   9   1      464.91      439.70     11.28 o 
  -3   9   1      234.79      223.63      5.85 o 
  -2   9   1      303.94      267.92      8.14 o 
  -1   9   1        5.36        1.60      2.98 o 
   0   9   1      364.21      370.09     10.40 o 
   1   9   1      445.00      443.23     11.91 o 
   2   9   1      131.74      129.35      6.51 o 
   3   9   1      220.63      230.58      8.79 o 
   4   9   1       43.84       35.48      8.30 o 
   5   9   1       30.60       26.54      8.35 o 
  -9  10   1       77.06       85.48      7.62 o 
  -8  10   1       16.69       16.52      4.87 o 
  -7  10   1       60.57       62.47     10.11 o 
  -6  10   1        6.67       -0.87      3.58 o 
  -5  10   1      185.58      200.89      7.63 o 
  -4  10   1       26.86       20.12      6.16 o 
  -3  10   1      184.84      174.49      9.94 o 
  -2  10   1     2393.02     2336.25     41.91 o 
  -1  10   1      751.09      777.07     24.00 o 
   0  10   1      180.89      163.65      7.22 o 
   1  10   1      231.18      219.78      9.85 o 
   2  10   1       38.73       29.58      5.54 o 
   3  10   1        6.49        0.40      6.87 o 
  -9  11   1        2.57       -3.88      7.44 o 
  -8  11   1      129.17      128.99      7.39 o 
  -7  11   1      357.53      360.17     11.58 o 
  -6  11   1       88.01       81.30     12.63 o 
  -5  11   1      438.73      447.20     18.22 o 
  -4  11   1        3.29       -0.64      5.42 o 
  -3  11   1      214.60      221.22     12.18 o 
  -2  11   1       30.48       16.19      4.55 o 
  -1  11   1      255.91      261.35      9.43 o 
   0  11   1       19.67       13.03      4.61 o 
   1  11   1       73.98       78.56      5.87 o 
   2  11   1       43.06       38.27      8.80 o 
  -7  12   1       48.69       57.24      9.73 o 
  -6  12   1      243.31      277.23     14.84 o 
  -5  12   1      157.82      148.88     11.08 o 
  -4  12   1      180.81      171.04     11.20 o 
  -3  12   1      202.69      204.81     12.56 o 
  -2  12   1       37.04       24.33      7.54 o 
  -1  12   1      362.34      357.20     11.56 o 
   0  12   1       35.98       22.62      7.94 o 
  -1 -12   2       83.39      109.75     10.65 o 
   0 -12   2        0.33        8.20      7.23 o 
   1 -12   2        0.11       -6.23      6.23 o 
   3 -12   2       56.41       55.06      8.89 o 
   4 -12   2      253.19      294.61     14.91 o 
   5 -12   2      551.93      569.12     15.42 o 
   6 -12   2      287.20      283.53     10.57 o 
   7 -12   2      246.00      270.27     10.66 o 
  -3 -11   2        0.45       -0.52      8.04 o 
  -2 -11   2       40.71       34.53      8.47 o 
  -1 -11   2       61.20       36.60      7.73 o 
   0 -11   2      601.06      630.35     22.40 o 
   1 -11   2       83.29       87.39      5.83 o 
   2 -11   2      430.42      460.26     17.48 o 
   3 -11   2       13.74        8.18      5.76 o 
   4 -11   2       37.10       45.51     22.68 o 
   5 -11   2       43.80       46.33      8.57 o 
   6 -11   2      220.42      228.35      9.04 o 
   7 -11   2       10.55       14.60      8.53 o 
   8 -11   2      223.82      255.05     10.32 o 
  -4 -10   2       87.50       92.16     11.46 o 
  -3 -10   2      134.00      112.42      9.96 o 
   1 -10   2      208.02      189.43      7.16 o 
   2 -10   2       95.40       80.53      4.07 o 
   3 -10   2      183.67      160.58      6.73 o 
   4 -10   2      334.81      333.71     10.10 o 
   5 -10   2      362.81      352.61     10.72 o 
   6 -10   2     1078.35     1076.41     23.44 o 
   7 -10   2      395.15      403.38     12.44 o 
   8 -10   2      366.15      363.58     12.16 o 
   9 -10   2      181.12      174.22      8.67 o 
  -5  -9   2       18.26       12.30      7.56 o 
  -3  -9   2      104.91       97.03      8.13 o 
  -2  -9   2      117.65      108.54      8.47 o 
  -1  -9   2       10.66        9.79      5.53 o 
   1  -9   2      774.55      791.35     13.76 o 
   2  -9   2       18.40       18.57     10.17 o 
   3  -9   2      650.63      642.72     14.79 o 
   4  -9   2      181.68      164.37      8.72 o 
   5  -9   2       70.38       63.66      4.62 o 
   6  -9   2      120.22      110.04      5.99 o 
   7  -9   2       50.93       50.65     11.42 o 
   8  -9   2       61.79       62.08      6.46 o 
   9  -9   2      247.34      258.43     10.16 o 
  10  -9   2      327.18      313.40     16.53 o 
  -5  -8   2       49.68       48.85      8.25 o 
  -4  -8   2      687.89      715.77     24.28 o 
  -3  -8   2     1115.73     1100.40     32.63 o 
  -2  -8   2     1542.36     1563.04     29.27 o 
  -1  -8   2      115.47      115.90      4.18 o 
   0  -8   2      201.35      204.52      6.74 o 
   1  -8   2      295.75      274.87      8.38 o 
   2  -8   2      815.53      805.41     19.25 o 
   3  -8   2       57.64       52.89      3.83 o 
   4  -8   2      100.89      104.84      5.08 o 
   5  -8   2      201.09      195.03      7.16 o 
   6  -8   2      236.48      242.13     10.56 o 
   7  -8   2     1853.36     1812.88     41.89 o 
   8  -8   2       15.77       11.83      4.12 o 
   9  -8   2      115.08      113.15      6.75 o 
  10  -8   2      188.55      181.08      8.72 o 
  -7  -7   2       61.80       60.76      9.08 o 
  -6  -7   2       81.76       75.20      7.68 o 
  -5  -7   2       88.27       73.51      7.23 o 
  -4  -7   2       62.50       68.04      6.73 o 
  -3  -7   2       76.06       73.22      4.44 o 
  -2  -7   2      684.51      703.35     16.57 o 
  -1  -7   2      249.09      261.42      6.02 o 
   0  -7   2     1148.26     1088.19     16.86 o 
   1  -7   2      128.27      117.40      5.84 o 
   2  -7   2     2135.07     2182.44     35.68 o 
   3  -7   2      771.84      779.72     12.70 o 
   4  -7   2      552.43      565.20     15.23 o 
   5  -7   2      455.26      431.85     11.09 o 
   6  -7   2      552.35      571.07     13.99 o 
   7  -7   2       10.00        7.16      3.39 o 
   8  -7   2      329.10      318.98     10.42 o 
   9  -7   2      196.37      180.64      8.05 o 
  10  -7   2      105.34       90.00      7.23 o 
  -8  -6   2        0.45       -4.54      6.75 o 
  -7  -6   2       57.50       51.42      8.35 o 
  -6  -6   2      262.45      266.29     13.18 o 
  -5  -6   2        2.46        6.09      4.80 o 
  -4  -6   2      152.27      147.59      4.80 o 
  -3  -6   2      589.37      605.53     11.86 o 
  -2  -6   2       66.12       79.56      4.50 o 
  -1  -6   2     1911.25     1911.09     27.26 o 
   0  -6   2     1042.65     1057.87     26.33 o 
   1  -6   2      465.06      527.24     11.12 o 
   2  -6   2     1077.66     1139.67     17.02 o 
   3  -6   2      144.63      125.69      3.54 o 
   4  -6   2        1.41        1.59      2.04 o 
   5  -6   2      189.12      198.03      6.69 o 
   6  -6   2     2035.25     1980.35     37.48 o 
   7  -6   2      657.88      642.56     18.69 o 
   8  -6   2     1629.58     1714.94     33.58 o 
   9  -6   2      232.40      203.34      8.40 o 
  10  -6   2       10.10       13.48      5.06 o 
  11  -6   2        0.39        3.61      7.47 o 
  -9  -5   2        3.15       -2.95      7.21 o 
  -7  -5   2      200.12      183.86     10.84 o 
  -6  -5   2      314.17      320.80     13.72 o 
  -5  -5   2       31.72       40.67      8.74 o 
  -4  -5   2       16.87       11.24      2.53 o 
  -3  -5   2      437.49      445.23      8.33 o 
  -2  -5   2      273.93      248.87      5.39 o 
  -1  -5   2       16.78        7.42      1.50 o 
   0  -5   2       40.45       34.71      1.97 o 
   1  -5   2     1193.88     1118.77     20.14 o 
   2  -5   2     1321.46     1455.68     20.75 o 
   3  -5   2     4287.24     4367.36     58.37 o 
   4  -5   2      244.20      221.86      6.56 o 
   5  -5   2      933.71     1030.49     28.66 o 
   6  -5   2      872.40      850.17     17.98 o 
   7  -5   2     1170.16     1075.52     22.20 o 
   8  -5   2       48.07       48.20      5.34 o 
   9  -5   2      255.04      246.32      9.21 o 
  10  -5   2      307.17      270.21     10.21 o 
  11  -5   2      105.28       98.31      7.29 o 
  -8  -4   2      218.40      208.71     11.39 o 
  -7  -4   2       24.33       29.29      4.15 o 
  -6  -4   2      683.57      683.47     12.28 o 
  -5  -4   2        6.44        6.99      3.72 o 
  -4  -4   2      647.59      671.82     11.29 o 
  -3  -4   2       15.72        9.80      1.82 o 
  -2  -4   2     6529.48     6611.08     87.26 o 
  -1  -4   2     8000.01     8855.08    115.95 o 
   0  -4   2     1471.95     1525.65     21.30 o 
   1  -4   2      415.91      395.29     11.67 o 
   2  -4   2      143.61      151.48      3.63 o 
   3  -4   2      615.59      671.13     10.28 o 
   4  -4   2     1433.88     1407.34     25.71 o 
   5  -4   2      559.29      498.77     20.95 o 
   6  -4   2        9.91        4.54      2.65 o 
   7  -4   2      928.57      856.77     24.08 o 
   8  -4   2       61.86       53.86      6.62 o 
   9  -4   2      516.44      542.15     14.45 o 
  10  -4   2      261.87      255.42      9.97 o 
  11  -4   2       58.20       60.63      7.25 o 
  -8  -3   2      145.88      160.46      6.74 o 
  -7  -3   2      873.97      886.90     14.98 o 
  -6  -3   2       10.53        9.97      2.25 o 
  -5  -3   2      700.38      658.20     12.19 o 
  -4  -3   2     1119.42     1171.43     17.44 o 
  -3  -3   2       91.10      100.87      2.93 o 
  -2  -3   2      207.23      155.63      5.40 o 
  -1  -3   2      503.90      513.37      7.98 o 
   0  -3   2     1590.95     1725.91     23.57 o 
   1  -3   2     1342.44     1503.21     25.40 o 
   2  -3   2     6515.37     6651.86     87.25 o 
   3  -3   2     5730.31     6433.65     85.20 o 
   4  -3   2     4941.69     5034.03     83.34 o 
   5  -3   2      142.40      128.36      4.82 o 
   6  -3   2       12.58        7.09      2.53 o 
   7  -3   2       49.47       42.14      7.80 o 
   8  -3   2     1072.76     1088.11     22.79 o 
   9  -3   2       91.67       93.67      9.76 o 
  10  -3   2      340.47      367.70     11.96 o 
  11  -3   2      345.05      361.61     12.58 o 
  -9  -2   2      408.36      421.02     17.00 o 
  -8  -2   2      279.33      249.52     21.91 o 
  -7  -2   2     1235.22     1251.26     24.13 o 
  -6  -2   2      483.06      475.93      8.91 o 
  -5  -2   2      420.77      420.41      7.76 o 
  -4  -2   2      231.97      211.87      4.62 o 
  -3  -2   2     3461.78     3487.55     73.95 o 
  -2  -2   2      329.49      383.11      6.22 o 
  -1  -2   2    16079.14    16327.08    213.13 o 
   0  -2   2     2067.91     2307.68     34.90 o 
   1  -2   2      454.29      498.23      9.09 o 
   2  -2   2       18.17       29.86      1.17 o 
   3  -2   2       40.51       81.55      2.07 o 
   4  -2   2       37.60       33.40      1.60 o 
   5  -2   2       37.97       58.41      2.20 o 
   6  -2   2       48.80       38.04      6.50 o 
   7  -2   2       49.51       52.65      4.24 o 
   8  -2   2      515.53      570.69     14.13 o 
   9  -2   2      505.01      493.89     13.60 o 
  10  -2   2      378.04      360.63     13.87 o 
  11  -2   2      222.26      258.61     14.86 o 
 -10  -1   2        7.53       -5.90      5.90 o 
  -9  -1   2       24.40       17.07     10.89 o 
  -8  -1   2      310.74      330.86      9.44 o 
  -7  -1   2      202.08      181.50      5.01 o 
  -6  -1   2     3580.75     3607.24     60.47 o 
  -5  -1   2      542.34      486.29     10.83 o 
  -4  -1   2      248.15      282.95      6.52 o 
  -3  -1   2      309.98      286.34      5.02 o 
  -2  -1   2     8593.37     8656.67    328.78 o 
  -1  -1   2       33.97       38.90      5.92 o 
   0  -1   2     3896.38     4102.84     54.22 o 
   1  -1   2      460.69      516.82      7.54 o 
   2  -1   2     6450.78     6645.49     87.09 o 
   3  -1   2      611.33      614.53      9.35 o 
   4  -1   2      121.41      119.16      3.09 o 
   5  -1   2     2099.88     2044.88     34.77 o 
   6  -1   2     1393.32     1429.07     21.09 o 
   7  -1   2       20.11        9.86      3.11 o 
   8  -1   2      284.00      295.55     10.61 o 
   9  -1   2      131.52      141.25      6.93 o 
  10  -1   2       97.05      103.88      7.40 o 
 -11   0   2      672.60      750.52     27.35 o 
 -10   0   2      139.23      149.06      7.06 o 
  -9   0   2      208.18      212.50      7.71 o 
  -8   0   2       71.06       65.75      4.30 o 
  -7   0   2        5.40        4.25      3.41 o 
  -6   0   2      284.41      271.47      5.73 o 
  -5   0   2      638.27      612.83      9.88 o 
  -4   0   2     1017.70     1086.06     15.64 o 
  -3   0   2      346.55      356.90      5.76 o 
  -2   0   2      123.82      137.47      3.13 o 
  -1   0   2     1990.60     2085.17     34.02 o 
   0   0   2    13677.27    12815.70    168.70 o 
   1   0   2     4430.94     4523.96     59.46 o 
   2   0   2     1281.57     1400.45     19.30 o 
   3   0   2      851.98      912.07     56.90 o 
   4   0   2       61.21       61.75      2.81 o 
   5   0   2      161.81      158.95      4.99 o 
   6   0   2      919.91      867.42     21.56 o 
   7   0   2     1064.81      948.99     65.47 o 
   8   0   2       11.98        9.62      7.02 o 
   9   0   2      226.75      225.85      8.60 o 
  10   0   2      217.19      238.54     13.65 o 
 -11   1   2       28.19       37.53     14.61 o 
 -10   1   2      256.02      239.59     11.11 o 
  -9   1   2       16.10       16.18      3.78 o 
  -8   1   2      132.40      132.24      6.50 o 
  -7   1   2     1312.18     1256.04     23.96 o 
  -6   1   2       34.43       34.29      2.19 o 
  -5   1   2     5316.33     5542.90     74.87 o 
  -4   1   2       11.63       15.62      1.55 o 
  -3   1   2      332.03      329.87      5.37 o 
  -2   1   2    24763.09    23670.32    309.30 o 
  -1   1   2       84.51       64.04      3.66 o 
   0   1   2      674.17      776.92     13.27 o 
   1   1   2      116.27      143.41      3.85 o 
   2   1   2      557.37      496.33      7.71 o 
   3   1   2      623.44      627.88      9.81 o 
   4   1   2     5810.49     5961.16     79.06 o 
   5   1   2     4890.89     4948.48     66.48 o 
   6   1   2     1636.11     1706.37     25.14 o 
   7   1   2      698.26      698.55     12.48 o 
   8   1   2        3.00       -0.17      4.95 o 
   9   1   2       34.12       29.23      7.11 o 
  10   1   2      335.80      348.65     16.53 o 
 -11   2   2       58.17       59.08     14.70 o 
 -10   2   2      195.24      218.51     11.08 o 
  -9   2   2      323.54      325.11      9.88 o 
  -8   2   2      497.46      476.87     20.76 o 
  -7   2   2      241.19      226.78      6.96 o 
  -6   2   2      342.14      365.47      7.72 o 
  -5   2   2      716.05      779.78     11.86 o 
  -4   2   2       13.37       26.15      2.25 o 
  -3   2   2     6463.36     7452.17    130.58 o 
  -2   2   2     4978.69     5305.91     69.63 o 
  -1   2   2     1920.64     2020.73     27.10 o 
   0   2   2        6.16        4.90      1.26 o 
   1   2   2     4047.44     4178.28     76.79 o 
   2   2   2     4079.51     4302.86     57.13 o 
   3   2   2     1185.75     1208.59     17.57 o 
   4   2   2      292.37      297.01      7.51 o 
   5   2   2      125.89      137.81      5.97 o 
   6   2   2     1168.85     1167.71     18.40 o 
   7   2   2       24.57       24.05      3.91 o 
   8   2   2      597.20      637.53     22.52 o 
   9   2   2       61.07       51.18      8.49 o 
 -11   3   2       27.43       23.34      5.30 o 
 -10   3   2       53.42       62.87     11.07 o 
  -9   3   2        1.40        1.59      3.31 o 
  -8   3   2      157.44      155.89      6.18 o 
  -7   3   2        3.12        1.79      2.37 o 
  -6   3   2     1515.79     1471.64     27.14 o 
  -5   3   2     1687.49     1848.66     25.74 o 
  -4   3   2    10177.72    11005.12    143.59 o 
  -3   3   2     3910.06     3966.85     52.62 o 
  -2   3   2       37.26       45.45      1.86 o 
  -1   3   2       98.96       70.21      3.40 o 
   0   3   2     2288.77     2351.58     37.07 o 
   1   3   2      318.37      346.07      6.87 o 
   2   3   2     7773.87     8495.71    111.50 o 
   3   3   2     2462.76     2301.71     39.28 o 
   4   3   2        2.66        1.31      1.54 o 
   5   3   2      798.29      724.87     15.44 o 
   6   3   2     1057.53     1058.01     40.50 o 
   7   3   2       65.23       71.38      4.99 o 
   8   3   2       94.62       67.52      9.18 o 
   9   3   2        3.15        1.31      7.49 o 
 -11   4   2      321.31      317.87     10.99 o 
 -10   4   2       61.62       73.39      5.74 o 
  -9   4   2      804.32      764.88     17.57 o 
  -8   4   2      603.48      587.67     14.06 o 
  -7   4   2      774.86      793.96     26.21 o 
  -6   4   2     6369.37     6510.08    107.68 o 
  -5   4   2       67.40       44.05      1.98 o 
  -4   4   2      595.07      654.88     10.21 o 
  -3   4   2      181.15      175.06      3.72 o 
  -2   4   2       35.46       47.58      1.77 o 
  -1   4   2      127.74      158.12      6.26 o 
   0   4   2     3993.59     3882.73     57.91 o 
   1   4   2     2047.18     2105.12     29.02 o 
   2   4   2      406.39      420.41      7.38 o 
   3   4   2      164.50      156.91      7.40 o 
   4   4   2       46.78       40.67      5.32 o 
   5   4   2       52.31       46.20     12.85 o 
   6   4   2       26.85       15.94      3.94 o 
   7   4   2      798.53      814.82     18.46 o 
   8   4   2       18.76       12.25      7.92 o 
 -11   5   2       38.67       33.85      5.63 o 
 -10   5   2       96.94       87.81      5.77 o 
  -9   5   2       19.67       22.37      4.26 o 
  -8   5   2       50.12       40.89      4.45 o 
  -7   5   2      112.36       91.43      4.86 o 
  -6   5   2        4.19        2.93      2.39 o 
  -5   5   2     2788.06     2690.83     46.55 o 
  -4   5   2      657.60      650.70     10.42 o 
  -3   5   2      506.10      508.17      8.44 o 
  -2   5   2      815.25      798.22     15.10 o 
  -1   5   2      979.29     1057.12     15.55 o 
   0   5   2      312.93      281.34      5.38 o 
   1   5   2     1900.00     1873.37     26.37 o 
   2   5   2      259.73      254.50      7.26 o 
   3   5   2       10.33        3.50      2.55 o 
   4   5   2      330.42      404.94     10.62 o 
   5   5   2      329.84      347.14     15.01 o 
   6   5   2      323.62      279.40     11.82 o 
   7   5   2      316.15      309.98     10.30 o 
   8   5   2       15.45        9.41      5.39 o 
 -11   6   2        9.34        5.20      4.83 o 
 -10   6   2      492.10      504.29     14.10 o 
  -9   6   2       89.53       98.21      5.83 o 
  -8   6   2      662.61      697.59     16.34 o 
  -7   6   2      750.62      736.12     16.41 o 
  -6   6   2      115.31      114.75      5.07 o 
  -5   6   2      533.72      503.14     11.64 o 
  -4   6   2        4.25        5.52      1.58 o 
  -3   6   2      120.17      134.73      3.71 o 
  -2   6   2      298.64      257.45      6.59 o 
  -1   6   2      676.72      640.21     10.48 o 
   0   6   2        7.39        9.38      1.68 o 
   1   6   2     1148.75     1159.96     21.98 o 
   2   6   2      690.89      680.35     14.81 o 
   3   6   2      122.25      113.59      5.32 o 
   4   6   2      233.23      231.84      7.94 o 
   5   6   2       22.16       24.26      4.27 o 
   6   6   2       74.40       71.15      5.91 o 
   7   6   2       25.63       18.95      5.46 o 
 -11   7   2      167.51      181.04      8.49 o 
 -10   7   2      151.35      169.79      7.87 o 
  -9   7   2       76.48       84.67      6.36 o 
  -8   7   2        6.26        6.19      3.46 o 
  -7   7   2       23.80       20.97      3.69 o 
  -6   7   2      508.68      508.06     12.46 o 
  -5   7   2        6.88        6.04      2.71 o 
  -4   7   2      959.23      997.17     15.57 o 
  -3   7   2     1972.30     1943.83     34.55 o 
  -2   7   2      702.47      690.66     11.47 o 
  -1   7   2     1526.24     1493.17     21.96 o 
   0   7   2      279.99      273.94      7.91 o 
   1   7   2      567.87      577.97     15.42 o 
   2   7   2       14.54        9.25      3.24 o 
   3   7   2      779.59      765.56     17.22 o 
   4   7   2       33.97       13.47      3.98 o 
   5   7   2      319.12      326.50     10.62 o 
   6   7   2      164.40      156.60      7.75 o 
 -11   8   2        1.70        1.26      5.20 o 
 -10   8   2       12.91       18.45      4.98 o 
  -9   8   2      543.76      555.34     14.94 o 
  -8   8   2        9.69        4.22      3.73 o 
  -7   8   2       83.80       91.41      8.95 o 
  -6   8   2      333.84      318.56      9.37 o 
  -5   8   2       10.26        8.73      3.05 o 
  -4   8   2       99.43      115.25      5.11 o 
  -3   8   2       57.90       62.97      3.17 o 
  -2   8   2        1.43        0.22      2.41 o 
  -1   8   2        1.65        0.52      2.53 o 
   0   8   2       67.78       61.35      4.26 o 
   1   8   2      153.85      135.57      5.94 o 
   2   8   2      455.42      475.90     12.58 o 
   3   8   2       66.10       61.72     15.97 o 
   4   8   2       73.38       65.91      6.56 o 
   5   8   2       14.14       19.95      5.35 o 
 -10   9   2       98.21       93.29      6.88 o 
  -9   9   2      200.80      192.43      8.50 o 
  -8   9   2       61.35       71.38      6.23 o 
  -7   9   2      116.26      109.58      5.96 o 
  -6   9   2        1.09        3.35      3.46 o 
  -5   9   2     1436.51     1479.63     28.69 o 
  -4   9   2      248.14      236.22      7.72 o 
  -3   9   2      806.04      823.46     17.30 o 
  -2   9   2     1372.69     1358.32     45.85 o 
  -1   9   2       14.69        7.24      3.09 o 
   0   9   2      637.67      588.91     14.18 o 
   1   9   2        0.82       -1.35      3.48 o 
   2   9   2       49.00       36.03      5.04 o 
   3   9   2       12.26        5.23      4.58 o 
   4   9   2      243.08      252.96      9.77 o 
 -10  10   2       11.21       10.90      9.04 o 
  -9  10   2        9.19       10.04      4.90 o 
  -8  10   2      273.23      287.43     10.19 o 
  -7  10   2      130.46      128.36      6.72 o 
  -6  10   2      587.58      582.81     23.79 o 
  -5  10   2      504.76      497.90     18.69 o 
  -4  10   2        2.82        4.49      5.11 o 
  -3  10   2        0.50       -2.94      3.04 o 
  -2  10   2        2.86        1.88      3.41 o 
  -1  10   2      149.73      134.99      6.45 o 
   0  10   2       43.14       56.41      5.55 o 
   1  10   2      214.86      206.99     11.12 o 
   2  10   2       73.28       64.75      6.46 o 
   3  10   2       11.63       12.28      5.26 o 
  -9  11   2        1.64       -3.71      5.09 o 
  -8  11   2       81.85       98.44      7.84 o 
  -7  11   2       17.74       19.20      4.96 o 
  -6  11   2       61.93       61.95      9.06 o 
  -5  11   2        6.43        4.11      6.11 o 
  -4  11   2       35.73       26.54      7.18 o 
  -3  11   2       13.20        9.32      5.99 o 
  -2  11   2      367.44      392.52     11.47 o 
  -1  11   2      567.49      572.86     14.80 o 
   0  11   2       56.11       31.91     11.50 o 
   1  11   2      125.19      110.38      6.79 o 
   2  11   2        2.08       -0.78      5.65 o 
  -7  12   2      155.89      153.13     11.75 o 
  -6  12   2       73.01       69.78     10.35 o 
  -5  12   2        5.57        0.48      6.54 o 
  -4  12   2      228.60      239.87     13.48 o 
  -3  12   2       10.34        2.83      6.47 o 
  -2  12   2       68.52       42.98      9.76 o 
  -1  12   2       22.85        3.72      5.04 o 
   0  12   2      188.97      191.75      9.13 o 
  -1 -12   3       98.69       84.17     11.68 o 
   0 -12   3       68.71       54.49      9.47 o 
   4 -12   3       28.87       27.94      8.37 o 
   5 -12   3       11.31       12.12      5.60 o 
   6 -12   3      101.10       93.26      6.93 o 
  -3 -11   3      201.93      234.61     14.25 o 
   1 -11   3        4.09        0.67      5.47 o 
   2 -11   3       12.05        4.85      5.99 o 
   3 -11   3      107.95      110.39      6.29 o 
   4 -11   3      189.21      196.73      8.06 o 
   5 -11   3      328.12      350.23     11.09 o 
   6 -11   3      579.11      615.23     16.33 o 
   7 -11   3       16.18       16.57      5.26 o 
   8 -11   3       74.56       87.58     14.61 o 
  -4 -10   3        0.46       -6.30      6.64 o 
  -3 -10   3       40.34       35.51      7.06 o 
  -2 -10   3      114.18      123.50      9.54 o 
  -1 -10   3       96.66       95.99      7.85 o 
   0 -10   3     1331.55     1305.14     36.79 o 
   1 -10   3      261.67      262.52      8.54 o 
   2 -10   3       29.59       34.29      6.40 o 
   3 -10   3      160.26      165.88      6.81 o 
   4 -10   3       45.68       24.04      6.11 o 
   5 -10   3      331.79      292.79     11.87 o 
   6 -10   3       48.44       60.08      6.60 o 
   7 -10   3      180.14      187.90      8.44 o 
   8 -10   3        6.72        5.01      4.84 o 
   9 -10   3       69.88       63.96      7.64 o 
  -5  -9   3      104.42       87.95      9.37 o 
  -4  -9   3      321.52      345.51     16.05 o 
  -3  -9   3      657.32      666.21     23.38 o 
  -2  -9   3      772.11      763.62     24.90 o 
  -1  -9   3        6.76        1.14      4.54 o 
   0  -9   3      270.79      257.37      6.55 o 
   1  -9   3        8.47        3.64      2.31 o 
   2  -9   3      417.58      425.95      8.82 o 
   3  -9   3        5.88        4.42      2.97 o 
   4  -9   3      426.87      429.57     11.53 o 
   5  -9   3      421.73      410.87     11.56 o 
   6  -9   3      494.63      495.67     13.41 o 
   7  -9   3      959.86      917.52     21.16 o 
   8  -9   3       14.82       15.17      4.77 o 
   9  -9   3      107.68      109.60      7.00 o 
  -6  -8   3        1.94       -4.04      5.85 o 
  -5  -8   3       59.33       80.17      9.85 o 
  -4  -8   3        3.83       11.70      5.97 o 
  -3  -8   3       90.36       81.07      7.56 o 
  -2  -8   3       43.93       47.75      4.41 o 
  -1  -8   3       31.93       41.90      4.02 o 
   0  -8   3      119.02      119.14      4.15 o 
   1  -8   3      636.43      593.63     13.27 o 
   2  -8   3     1953.72     1900.41     35.71 o 
   3  -8   3      147.85      148.43      5.86 o 
   4  -8   3      166.14      158.10      6.38 o 
   5  -8   3      141.88      127.91      5.90 o 
   6  -8   3       26.79       25.76      4.26 o 
   7  -8   3       10.24       12.08      4.08 o 
   8  -8   3      212.28      190.08      8.22 o 
   9  -8   3      109.56       92.89      6.48 o 
  10  -8   3      498.15      473.02     14.76 o 
  -7  -7   3       47.40       40.91      8.61 o 
  -6  -7   3      152.63      150.61     10.63 o 
  -5  -7   3      240.03      226.93     11.91 o 
  -4  -7   3     1228.36     1158.03     33.37 o 
  -3  -7   3      111.35      128.57      7.54 o 
  -2  -7   3      507.32      558.61     10.26 o 
  -1  -7   3      341.07      353.53      9.39 o 
   0  -7   3      186.82      221.43      5.32 o 
   1  -7   3      128.79      126.89      6.64 o 
   2  -7   3      409.86      425.38      8.13 o 
   3  -7   3      251.45      224.23      7.78 o 
   4  -7   3      480.37      541.03     12.77 o 
   5  -7   3      185.44      159.57      6.32 o 
   6  -7   3      647.33      623.44     14.98 o 
   7  -7   3      399.65      358.61     10.81 o 
   8  -7   3     1273.84     1220.11     26.01 o 
   9  -7   3       88.83       87.42      6.04 o 
  10  -7   3       35.61       39.66      6.38 o 
  -8  -6   3      228.37      240.32     13.58 o 
  -7  -6   3      136.19      136.03      9.82 o 
  -6  -6   3      213.46      220.56     11.84 o 
  -5  -6   3       51.81       56.35      4.73 o 
  -4  -6   3        0.59       -1.87      3.16 o 
  -3  -6   3      296.54      290.20      6.53 o 
  -2  -6   3      272.67      262.33      5.91 o 
  -1  -6   3      102.12      122.46      3.69 o 
   0  -6   3     1839.04     1782.59     37.76 o 
   1  -6   3      597.41      587.23     10.63 o 
   2  -6   3     2934.61     2903.94     39.90 o 
   3  -6   3     2569.67     2533.27     35.12 o 
   4  -6   3      415.15      426.00     10.51 o 
   5  -6   3     1043.59     1034.03     20.92 o 
   6  -6   3       10.01       11.02      3.17 o 
   7  -6   3     1252.92     1237.55     25.37 o 
   8  -6   3      110.67      105.79      6.00 o 
   9  -6   3      414.62      392.96     12.23 o 
  10  -6   3      150.97      131.08      7.74 o 
  -9  -5   3       84.08       80.48     10.82 o 
  -8  -5   3       43.00       32.68      7.78 o 
  -7  -5   3        5.88        2.05      5.04 o 
  -6  -5   3      597.60      605.51     14.38 o 
  -5  -5   3        3.19        2.22      2.63 o 
  -4  -5   3        6.93        7.24      2.05 o 
  -3  -5   3      963.80      971.36     15.22 o 
  -2  -5   3     6201.25     6439.25     85.45 o 
  -1  -5   3     2179.69     2460.38     33.94 o 
   0  -5   3     3007.00     2961.64     40.27 o 
   1  -5   3      109.20      119.12      3.19 o 
   2  -5   3     1297.99     1501.07     21.42 o 
   3  -5   3        8.22        6.58      1.39 o 
   4  -5   3     1389.73     1306.02     24.55 o 
   5  -5   3      280.27      272.45      8.02 o 
   6  -5   3      113.67      126.81      5.62 o 
   7  -5   3      596.54      616.36     14.84 o 
   8  -5   3      145.80      144.87      6.74 o 
   9  -5   3      456.67      458.17     13.27 o 
  10  -5   3        3.90        6.21      4.88 o 
  -9  -4   3       22.22       26.78      7.47 o 
  -8  -4   3      291.99      279.56     13.51 o 
  -7  -4   3      329.72      349.54     10.13 o 
  -6  -4   3      127.17      123.18      5.58 o 
  -5  -4   3      960.89      937.30     27.84 o 
  -4  -4   3       90.71      105.67      3.43 o 
  -3  -4   3      599.08      610.37     11.86 o 
  -2  -4   3       99.27       91.28      2.82 o 
  -1  -4   3     2953.83     2996.19     60.18 o 
   0  -4   3     2487.90     2776.25     37.51 o 
   1  -4   3     1240.33     1240.87     18.47 o 
   2  -4   3     3177.81     3340.97     44.87 o 
   3  -4   3     2132.98     2159.07     33.19 o 
   4  -4   3     1830.08     1895.38     33.70 o 
   5  -4   3       25.05       28.11      3.25 o 
   6  -4   3      259.41      286.16      8.46 o 
   7  -4   3       96.47       86.72      5.01 o 
   8  -4   3     1079.63     1003.37     21.77 o 
   9  -4   3      235.88      219.50      8.71 o 
  10  -4   3      605.10      632.00     16.93 o 
  -9  -3   3       64.07       69.42      7.18 o 
  -8  -3   3       46.78       46.90     11.28 o 
  -7  -3   3       58.37       51.58      5.26 o 
  -6  -3   3        7.84        6.97      2.33 o 
  -5  -3   3      119.71       95.36      3.32 o 
  -4  -3   3     1125.77     1066.40     16.10 o 
  -3  -3   3     1616.95     1671.98     23.54 o 
  -2  -3   3     1429.32     1517.16     21.22 o 
  -1  -3   3     1545.81     1545.98     21.42 o 
   0  -3   3     2970.55     3290.42     43.80 o 
   1  -3   3     3683.62     3532.10    156.56 o 
   2  -3   3      600.13      622.99     12.65 o 
   3  -3   3      957.53      974.43     14.19 o 
   4  -3   3     1047.68     1145.94     16.69 o 
   5  -3   3        2.75        4.46      2.01 o 
   6  -3   3      275.46      273.13     14.04 o 
   7  -3   3       60.32       44.37      7.80 o 
   8  -3   3      614.65      607.43     15.04 o 
   9  -3   3      218.91      214.65     11.83 o 
  10  -3   3      217.02      225.56      9.43 o 
  -9  -2   3      293.68      280.25     13.96 o 
  -7  -2   3      398.06      382.37      7.94 o 
  -6  -2   3     3732.71     3916.09     53.43 o 
  -5  -2   3       14.68       10.56      3.29 o 
  -4  -2   3     2268.43     2231.50     38.36 o 
  -3  -2   3        0.60       -0.47      0.91 o 
  -2  -2   3     1463.68     1521.28     21.00 o 
  -1  -2   3      139.57      150.92      4.65 o 
   0  -2   3    14216.02    14606.26    233.21 o 
   1  -2   3     5561.31     6014.96     96.81 o 
   2  -2   3     2808.28     3087.19     41.20 o 
   3  -2   3     4412.48     4765.28     83.71 o 
   4  -2   3     2610.43     2818.32     38.36 o 
   5  -2   3     1036.48      946.53     14.43 o 
   6  -2   3        0.55        1.49      2.35 o 
   7  -2   3      198.77      180.02      6.80 o 
   8  -2   3      224.36      221.91      8.16 o 
   9  -2   3      197.04      231.26      8.84 o 
  10  -2   3       64.99       76.76     18.24 o 
 -11  -1   3      210.69      230.19     13.98 o 
 -10  -1   3      200.31      193.54     12.27 o 
  -9  -1   3      513.28      521.09     19.48 o 
  -8  -1   3        3.99        3.78      2.50 o 
  -7  -1   3       58.04       56.57      3.03 o 
  -6  -1   3        0.68        0.32      1.60 o 
  -5  -1   3       19.70        7.40      1.91 o 
  -4  -1   3      240.35      245.18      5.90 o 
  -3  -1   3       38.59       32.89      1.43 o 
  -2  -1   3     2389.35     2563.98     34.35 o 
  -1  -1   3     3866.07     3910.62     63.29 o 
   0  -1   3      942.26      912.69     20.17 o 
   1  -1   3     1548.45     1528.96     20.86 o 
   2  -1   3      769.56      757.60     16.02 o 
   3  -1   3      601.49      584.50      9.17 o 
   4  -1   3      413.12      374.62      7.69 o 
   5  -1   3      750.99      688.46     11.24 o 
   6  -1   3      785.01      787.26     23.38 o 
   7  -1   3      398.26      409.75     17.61 o 
   8  -1   3        2.06       -0.35      3.40 o 
   9  -1   3      862.35      899.63     30.56 o 
  10  -1   3       14.11        5.49      6.85 o 
 -11   0   3        0.79       -4.97      7.09 o 
 -10   0   3      184.48      180.77     11.51 o 
  -9   0   3       11.24        4.91      4.54 o 
  -8   0   3      684.02      637.45     14.40 o 
  -7   0   3      525.04      526.84     11.06 o 
  -6   0   3     1116.87     1121.03     19.64 o 
  -5   0   3     3281.33     3339.42     64.01 o 
  -4   0   3        3.63        4.41      1.44 o 
  -3   0   3     5950.83     6288.13    193.02 o 
  -2   0   3        4.17        1.69      1.16 o 
  -1   0   3     3590.87     3646.02     99.33 o 
   0   0   3       55.23       38.19      1.19 o 
   1   0   3     1703.85     1841.58     29.42 o 
   2   0   3     1306.49     1314.72     18.41 o 
   3   0   3     2494.19     2443.34     33.27 o 
   4   0   3      595.50      562.39      9.38 o 
   5   0   3     6018.24     6132.50     81.67 o 
   6   0   3     1324.26     1306.07     59.90 o 
   7   0   3       82.72       66.02      6.71 o 
   8   0   3        0.09       -0.02      3.36 o 
   9   0   3       20.60       22.05      7.02 o 
  10   0   3      263.11      302.46     15.77 o 
 -11   1   3       29.00       24.69      7.42 o 
 -10   1   3      361.67      397.76     11.65 o 
  -9   1   3      171.07      148.22      6.38 o 
  -8   1   3     1247.86     1266.63     24.75 o 
  -7   1   3      172.86      142.82      4.17 o 
  -6   1   3       11.88        9.41      2.44 o 
  -5   1   3       30.09       18.31      1.82 o 
  -4   1   3     1565.19     1494.52     27.25 o 
  -3   1   3     4249.46     4822.25     63.44 o 
  -2   1   3     1641.34     1776.55     38.60 o 
  -1   1   3    20511.65    19622.43    518.35 o 
   0   1   3     4166.27     4248.46     56.23 o 
   1   1   3      667.58      614.94      9.09 o 
   2   1   3       21.70       28.14      1.42 o 
   3   1   3      133.21      163.78      3.75 o 
   4   1   3      246.89      256.47      5.42 o 
   5   1   3      400.19      412.46      7.90 o 
   6   1   3       21.72       16.69      2.52 o 
   7   1   3        3.57        0.81      4.71 o 
   8   1   3      343.41      370.93     16.17 o 
   9   1   3       34.87       41.83      8.09 o 
  10   1   3      345.38      376.64     18.00 o 
 -11   2   3       54.09       59.13     12.77 o 
 -10   2   3       27.78       25.26      4.45 o 
  -9   2   3      158.15      162.92      9.54 o 
  -8   2   3      257.24      254.33      7.88 o 
  -7   2   3      736.63      809.14     16.73 o 
  -6   2   3      390.49      355.12      6.64 o 
  -5   2   3     1396.63     1392.07     19.82 o 
  -4   2   3     4658.28     4813.01    157.02 o 
  -3   2   3       16.18       13.54      2.38 o 
  -2   2   3      157.59      182.37      4.24 o 
  -1   2   3       13.18        9.50      0.86 o 
   0   2   3     3837.39     3926.81    109.22 o 
   1   2   3        5.52       22.57      2.97 o 
   2   2   3     1982.76     2063.65     28.35 o 
   3   2   3     1063.20     1033.90     15.44 o 
   4   2   3      767.40      698.43     11.47 o 
   5   2   3      358.42      360.09      7.37 o 
   6   2   3       13.28        8.75      2.87 o 
   7   2   3      122.61      126.87      6.05 o 
   8   2   3      402.43      399.61     17.08 o 
   9   2   3       81.55       72.58     10.49 o 
 -12   3   3      214.87      246.91     14.22 o 
 -11   3   3      341.29      378.75     12.05 o 
 -10   3   3       79.04       85.90      5.62 o 
  -9   3   3      782.54      777.97     17.58 o 
  -8   3   3       32.02       54.51      5.30 o 
  -7   3   3      192.28      188.73      6.37 o 
  -6   3   3        3.27        5.21      2.22 o 
  -5   3   3        7.77        2.44      1.20 o 
  -4   3   3      208.57      195.19      3.99 o 
  -3   3   3     1012.30      838.37     12.34 o 
  -2   3   3      520.27      551.05     10.45 o 
  -1   3   3      532.18      567.90      8.60 o 
   0   3   3     1504.35     1363.12     44.14 o 
   1   3   3     5898.21     6485.06    130.89 o 
   2   3   3     2949.13     2999.59     66.19 o 
   3   3   3        0.53       -0.95      1.29 o 
   4   3   3      273.34      215.62      6.76 o 
   5   3   3       61.55       61.47      4.12 o 
   6   3   3      403.54      421.09     15.34 o 
   7   3   3      615.12      633.09     15.29 o 
   8   3   3      191.94      223.08     12.94 o 
   9   3   3      213.52      225.65     13.98 o 
 -12   4   3      356.12      394.83     17.93 o 
 -11   4   3       26.67       36.19      5.75 o 
 -10   4   3       37.46       46.94      5.51 o 
  -9   4   3        3.13        8.07      6.36 o 
  -8   4   3      904.41      850.21     18.30 o 
  -7   4   3       12.98       17.46      4.25 o 
  -6   4   3     1361.41     1363.94     25.49 o 
  -5   4   3     2731.32     2675.10     36.59 o 
  -4   4   3      178.62      163.47      5.29 o 
  -3   4   3     1760.38     1784.77     24.81 o 
  -2   4   3      114.31      125.09      3.69 o 
  -1   4   3      424.34      465.27      7.52 o 
   0   4   3     1409.87     1467.23     20.66 o 
   1   4   3      478.13      405.10      9.16 o 
   2   4   3      343.78      350.10      6.43 o 
   3   4   3       41.12       50.74      5.57 o 
   4   4   3     1158.34     1160.54     22.76 o 
   5   4   3      760.32      755.23     16.59 o 
   6   4   3     1105.56     1133.86     23.34 o 
   7   4   3      175.80      167.15      7.40 o 
   8   4   3        3.71        5.37      7.37 o 
 -11   5   3       56.09       70.99      8.28 o 
 -10   5   3      444.38      435.41     28.66 o 
  -9   5   3       66.28       64.05      5.52 o 
  -8   5   3      320.86      304.87      9.30 o 
  -7   5   3       10.44       12.74      2.90 o 
  -6   5   3       13.46       17.36      6.56 o 
  -5   5   3        3.65        4.38      1.68 o 
  -4   5   3        7.10        2.60      1.34 o 
  -3   5   3        2.29       -0.38      1.25 o 
  -2   5   3      125.03      107.39      2.99 o 
  -1   5   3      708.63      664.12     10.47 o 
   0   5   3        9.39        4.86      1.20 o 
   1   5   3      915.31      896.95     17.51 o 
   2   5   3      171.20      152.72      5.66 o 
   3   5   3      449.59      439.54     18.22 o 
   4   5   3      263.15      256.54     20.26 o 
   5   5   3      233.10      262.37      8.67 o 
   6   5   3      210.61      205.44      8.03 o 
   7   5   3      231.14      199.32      8.43 o 
 -11   6   3       79.99       80.85      6.64 o 
 -10   6   3       38.67       41.00      5.47 o 
  -9   6   3      116.71      108.21     12.74 o 
  -8   6   3       43.36       51.20      4.91 o 
  -7   6   3      357.54      341.84     10.88 o 
  -6   6   3      175.02      178.32      6.33 o 
  -5   6   3      240.63      244.47      7.15 o 
  -4   6   3     2513.45     2549.44     35.38 o 
  -3   6   3     2625.92     2688.10     37.09 o 
  -2   6   3      997.96     1019.47     20.50 o 
  -1   6   3      545.54      538.57      9.12 o 
   0   6   3        4.51        5.57      2.30 o 
   1   6   3       75.69       76.20      4.11 o 
   2   6   3     1208.13     1298.38     24.91 o 
   3   6   3      434.48      479.16     12.12 o 
   4   6   3       39.77       35.44      4.52 o 
   5   6   3      247.01      252.28      8.94 o 
   6   6   3       23.50       26.55     11.40 o 
   7   6   3      202.96      209.42      9.18 o 
 -11   7   3       21.26       22.72      8.70 o 
 -10   7   3      161.83      169.84      7.91 o 
  -9   7   3      865.14      893.25     41.75 o 
  -8   7   3      136.65      121.52      6.07 o 
  -7   7   3     1266.05     1263.45     25.32 o 
  -6   7   3       80.06       68.22      4.30 o 
  -5   7   3        0.28        1.43      2.42 o 
  -4   7   3      192.34      181.44      4.71 o 
  -3   7   3      442.43      426.20      8.07 o 
  -2   7   3      540.42      520.73      9.26 o 
  -1   7   3      255.02      263.34      7.59 o 
   0   7   3      861.92      854.13     17.56 o 
   1   7   3       60.92       56.94      4.09 o 
   2   7   3      220.69      243.65      8.05 o 
   3   7   3       65.40       49.86      8.22 o 
   4   7   3        2.15        2.57      3.95 o 
   5   7   3        2.00        7.73      4.47 o 
   6   7   3       93.59       78.47      6.90 o 
 -11   8   3      175.64      185.44      8.78 o 
 -10   8   3      163.94      157.22      7.93 o 
  -9   8   3      250.09      228.92      8.90 o 
  -8   8   3      251.49      250.14      8.95 o 
  -7   8   3        0.57        3.97      3.08 o 
  -6   8   3      253.05      246.79      8.57 o 
  -5   8   3      463.80      445.95     11.17 o 
  -4   8   3      130.11      125.92      4.21 o 
  -3   8   3     2645.53     2579.80     88.33 o 
  -2   8   3      635.09      595.05     13.40 o 
  -1   8   3       28.29       19.88      3.32 o 
   0   8   3      251.50      252.56      8.04 o 
   1   8   3       15.18       11.06      3.34 o 
   2   8   3        4.82        5.19      4.42 o 
   3   8   3      371.35      403.89     11.86 o 
   4   8   3      229.13      219.82      8.81 o 
   5   8   3       12.74        0.67      9.00 o 
 -10   9   3       12.86       10.50      5.49 o 
  -9   9   3      218.11      232.93      9.16 o 
  -8   9   3      166.35      177.93      8.54 o 
  -7   9   3       72.77       62.42      4.83 o 
  -6   9   3      314.98      330.83     10.38 o 
  -5   9   3      281.29      252.20     10.94 o 
  -4   9   3        5.27        4.73      4.78 o 
  -2   9   3      404.03      407.91     10.83 o 
  -1   9   3      280.53      253.34      8.22 o 
   0   9   3       46.83       34.37      4.52 o 
   1   9   3      755.89      767.06     17.69 o 
   2   9   3      117.07      108.94      6.40 o 
   3   9   3      127.94      137.79      7.21 o 
   4   9   3       89.86       80.72      7.69 o 
 -10  10   3       49.40       57.05      7.05 o 
  -9  10   3       65.01       64.09     10.27 o 
  -8  10   3        2.22        7.65      4.43 o 
  -7  10   3      241.12      267.51      9.44 o 
  -6  10   3       20.51       15.51      5.49 o 
  -5  10   3      207.89      220.32     12.03 o 
  -4  10   3       90.66       81.67      7.54 o 
  -3  10   3       56.05       55.36      7.92 o 
  -2  10   3      338.31      334.68     10.12 o 
  -1  10   3      488.33      484.79     12.94 o 
   0  10   3       44.55       28.19      4.92 o 
   1  10   3       18.06        8.39      4.41 o 
   2  10   3        4.34        1.68      4.63 o 
   3  10   3      152.50      170.03     12.00 o 
  -9  11   3       93.74       95.92      6.92 o 
  -8  11   3      230.89      230.45     13.46 o 
  -7  11   3      749.91      724.14     25.71 o 
  -6  11   3        3.59       -4.02      6.06 o 
  -5  11   3       67.34       54.75      8.37 o 
  -4  11   3      261.11      261.49     13.37 o 
  -3  11   3       49.18       40.29      7.90 o 
  -2  11   3       32.93       23.90      4.85 o 
  -1  11   3      208.53      215.91      8.68 o 
   0  11   3      336.21      321.63     10.85 o 
   1  11   3        1.18        0.05      5.33 o 
  -7  12   3       30.33       28.16      8.63 o 
  -6  12   3      136.41      137.27     10.84 o 
  -5  12   3        0.91       -5.92      6.49 o 
  -4  12   3       52.53       67.14      9.77 o 
  -3  12   3      715.15      768.59     26.87 o 
  -2  12   3       33.35       16.81      5.30 o 
  -1  12   3       36.55       32.73      6.06 o 
   4 -12   4       45.86       61.52     23.27 o 
   5 -12   4      608.07      685.10     17.70 o 
   6 -12   4      150.22      151.65      8.36 o 
  -3 -11   4        9.39        4.42      6.75 o 
  -2 -11   4        5.64        9.47      6.99 o 
  -1 -11   4       95.95      117.56      9.61 o 
   0 -11   4      452.98      489.22     18.88 o 
   1 -11   4      292.39      315.04     14.15 o 
   2 -11   4      305.41      327.41     15.24 o 
   3 -11   4      122.46      120.89      6.38 o 
   4 -11   4       21.95       19.48      6.73 o 
   5 -11   4       83.71       73.20     19.88 o 
   6 -11   4      133.51      148.80      7.70 o 
   7 -11   4      170.78      147.77     11.15 o 
  -4 -10   4       13.10        3.33      6.83 o 
  -3 -10   4      217.61      213.99     12.87 o 
  -2 -10   4      167.13      170.57     10.89 o 
  -1 -10   4       30.39       37.65      6.87 o 
   0 -10   4       10.14       12.64      5.90 o 
   1 -10   4      342.79      318.43     11.01 o 
   3 -10   4       42.13       36.45      9.42 o 
   4 -10   4      339.77      369.47     11.03 o 
   5 -10   4      212.00      211.06      8.31 o 
   6 -10   4      572.64      587.88     15.60 o 
   7 -10   4       28.46       25.45      5.33 o 
   8 -10   4        3.62        3.06      4.65 o 
  -5  -9   4        0.45       -1.78      6.90 o 
  -4  -9   4       44.44       44.66      7.61 o 
  -3  -9   4       23.19       12.06      6.09 o 
  -2  -9   4       76.18       71.42      7.11 o 
  -1  -9   4      998.68      988.64     26.43 o 
   0  -9   4       19.81       27.91      4.05 o 
   1  -9   4      339.10      365.41      8.04 o 
   2  -9   4      118.31      131.34      5.75 o 
   3  -9   4      334.30      357.72     10.14 o 
   4  -9   4      650.61      643.41     15.34 o 
   5  -9   4       21.49       14.88      4.44 o 
   6  -9   4       82.79       55.60     14.51 o 
   7  -9   4       68.67       66.83     10.11 o 
   8  -9   4       92.27       83.35      6.09 o 
   9  -9   4      107.69      105.33      7.18 o 
  -6  -8   4       38.05       49.61      9.11 o 
  -5  -8   4       26.55       35.17      7.63 o 
  -4  -8   4      436.09      442.18     17.53 o 
  -3  -8   4      445.27      459.91     16.48 o 
  -2  -8   4      714.34      721.42     16.75 o 
  -1  -8   4      576.20      577.54     13.59 o 
   0  -8   4      344.16      348.54      7.53 o 
   1  -8   4       11.26        8.29      2.23 o 
   2  -8   4      324.06      339.95      9.11 o 
   3  -8   4      555.10      547.21     12.96 o 
   4  -8   4       81.01       79.37      6.31 o 
   5  -8   4        5.53       -1.13      3.03 o 
   6  -8   4      123.25      108.15      5.81 o 
   7  -8   4      172.58      171.75      7.68 o 
   8  -8   4      246.19      241.58     10.29 o 
   9  -8   4        4.97        4.66      4.89 o 
  -7  -7   4      174.08      155.80     10.84 o 
  -6  -7   4      151.36      152.06     10.73 o 
  -5  -7   4        1.52       10.73      5.11 o 
  -4  -7   4        0.31        2.80      4.13 o 
  -3  -7   4      584.93      579.30     13.80 o 
  -2  -7   4      124.91      118.36      5.33 o 
  -1  -7   4        1.35        1.83      2.57 o 
   0  -7   4     3738.65     3728.17     60.56 o 
   1  -7   4      900.95      884.37     14.23 o 
   2  -7   4     3333.30     3487.65     58.79 o 
   3  -7   4        3.33        0.47      1.82 o 
   4  -7   4       11.88        4.44      2.58 o 
   5  -7   4      940.49      924.39     19.67 o 
   6  -7   4      281.50      287.03      9.29 o 
   7  -7   4      853.00      767.94     18.13 o 
   8  -7   4      148.19      135.33      7.00 o 
   9  -7   4      158.05      144.91      7.52 o 
  10  -7   4       18.12       12.18      5.52 o 
  -8  -6   4        1.66       -2.12      7.09 o 
  -7  -6   4        7.91        2.05      5.87 o 
  -6  -6   4        0.91        2.78      5.45 o 
  -5  -6   4      516.06      503.73     15.29 o 
  -4  -6   4       69.86       66.83      4.59 o 
  -3  -6   4        4.01        5.63      2.53 o 
  -2  -6   4      590.94      601.00     14.21 o 
  -1  -6   4      854.52      895.21     14.16 o 
   0  -6   4     1350.55     1365.19     22.05 o 
   1  -6   4      221.48      223.90      5.59 o 
   2  -6   4      173.59      206.21      5.91 o 
   3  -6   4      102.87      109.30      3.42 o 
   4  -6   4      572.82      508.11     12.02 o 
   5  -6   4      345.56      324.08      9.23 o 
   6  -6   4      966.05      969.33     20.65 o 
   7  -6   4      187.71      165.67      7.10 o 
   8  -6   4       43.97       45.41      5.44 o 
   9  -6   4      389.63      352.44     11.70 o 
  10  -6   4        1.97        0.76      5.19 o 
  -9  -5   4        2.57       10.18      7.87 o 
  -8  -5   4      821.64      858.56     28.06 o 
  -7  -5   4      364.75      386.95     11.25 o 
  -6  -5   4      386.09      377.48     10.48 o 
  -5  -5   4      298.63      293.29      8.70 o 
  -4  -5   4      642.29      676.08     14.80 o 
  -3  -5   4       45.08       51.39      2.67 o 
  -2  -5   4      979.52     1082.99     19.99 o 
  -1  -5   4     1932.39     1874.03     26.40 o 
   0  -5   4      146.13      181.00      4.16 o 
   1  -5   4      253.25      165.12      3.95 o 
   2  -5   4       48.78       37.64      5.46 o 
   3  -5   4     4023.14     4318.89     57.97 o 
   4  -5   4     1164.79     1151.12     22.80 o 
   5  -5   4        8.47       11.34      2.98 o 
   6  -5   4      212.23      236.66      7.88 o 
   7  -5   4       45.61       30.66      4.31 o 
   8  -5   4      104.55      116.44      6.40 o 
   9  -5   4      149.45      154.37      7.51 o 
  10  -5   4      223.27      203.15      9.17 o 
  -9  -4   4       99.03       96.08      9.20 o 
  -8  -4   4       63.80       64.88     19.28 o 
  -7  -4   4      374.14      359.75     11.57 o 
  -6  -4   4       12.82       11.19      3.08 o 
  -5  -4   4        3.61        2.67      3.52 o 
  -4  -4   4     1381.44     1372.95     20.31 o 
  -3  -4   4     1742.27     1802.72     25.59 o 
  -2  -4   4      455.09      423.66      7.30 o 
  -1  -4   4       21.45       48.25      1.90 o 
   0  -4   4      490.06      493.01     10.81 o 
   1  -4   4      642.60      597.69      9.44 o 
   2  -4   4     2870.78     3029.69     41.02 o 
   3  -4   4       54.81       58.72      2.23 o 
   4  -4   4      291.78      316.07      5.88 o 
   5  -4   4      373.42      334.39      9.09 o 
   6  -4   4       28.65       23.83      3.61 o 
   7  -4   4      533.93      546.01     20.17 o 
   8  -4   4      515.33      482.96     14.77 o 
   9  -4   4        2.05        2.94      4.36 o 
  10  -4   4       87.73       89.03      6.81 o 
  -9  -3   4      819.43      848.97     22.94 o 
  -8  -3   4       33.80       29.66      6.56 o 
  -7  -3   4      859.65      838.61     17.98 o 
  -6  -3   4      262.53      243.77      9.12 o 
  -5  -3   4       46.62       36.50      2.37 o 
  -4  -3   4      774.90      733.08     11.64 o 
  -3  -3   4        0.80        1.47      1.13 o 
  -2  -3   4        6.87        5.30      1.01 o 
  -1  -3   4      639.69      629.06     10.62 o 
   0  -3   4      148.56      139.09      3.25 o 
   1  -3   4      825.19      959.94     13.91 o 
   2  -3   4     6274.41     6515.55     85.75 o 
   3  -3   4      242.22      211.13      4.33 o 
   4  -3   4     1776.51     1840.44     25.92 o 
   5  -3   4     1702.61     1707.31     31.31 o 
   6  -3   4      327.84      309.54      8.92 o 
   7  -3   4      103.55       86.65      5.03 o 
   8  -3   4      129.88      128.22      8.87 o 
   9  -3   4      418.24      432.28     12.76 o 
  10  -3   4      117.15      121.23      7.51 o 
 -10  -2   4      147.09      193.83     11.37 o 
  -8  -2   4      173.51      113.54      8.18 o 
  -7  -2   4      269.28      250.48      7.18 o 
  -6  -2   4        6.46        1.69      5.81 o 
  -5  -2   4      836.80      801.88     17.61 o 
  -4  -2   4       99.67      131.35      4.10 o 
  -3  -2   4       29.44        7.87      3.16 o 
  -2  -2   4      788.42      855.21     31.64 o 
  -1  -2   4     2520.64     2731.37     45.19 o 
   0  -2   4     7155.42     7380.13     96.45 o 
   1  -2   4      295.31      325.20      6.80 o 
   2  -2   4     1931.27     1898.31     26.06 o 
   3  -2   4     1822.69     2092.02     47.01 o 
   4  -2   4     1540.42     1595.23     22.78 o 
   5  -2   4      126.85      110.40      3.38 o 
   6  -2   4      897.43      897.62     18.72 o 
   7  -2   4       25.21       22.77      3.72 o 
   8  -2   4      684.01      707.52     16.88 o 
   9  -2   4      471.23      507.06     14.23 o 
  10  -2   4       16.31       11.51      7.85 o 
 -11  -1   4      153.25      139.93     11.49 o 
 -10  -1   4        8.72        2.45      6.02 o 
  -9  -1   4       41.94       25.11      6.25 o 
  -8  -1   4     1035.39     1064.41     17.25 o 
  -7  -1   4      165.54      154.29     13.62 o 
  -6  -1   4     3701.20     3554.90     96.58 o 
  -5  -1   4     1139.26     1237.86     18.14 o 
  -4  -1   4      548.51      579.17      9.20 o 
  -3  -1   4      526.31      495.00      7.71 o 
  -2  -1   4        1.18        0.21      1.07 o 
  -1  -1   4       66.01       79.08      3.84 o 
   0  -1   4       16.72       27.83      1.67 o 
   1  -1   4     1393.85     1400.20     23.48 o 
   2  -1   4     1908.89     1986.56     33.07 o 
   3  -1   4     1597.45     1477.10     25.36 o 
   4  -1   4     1110.59     1043.26     18.98 o 
   5  -1   4      770.62      777.39     16.86 o 
   6  -1   4      183.37      166.65      8.85 o 
   7  -1   4       39.19       24.41      3.97 o 
   8  -1   4        6.44        4.93      3.77 o 
   9  -1   4        6.42       -2.40      6.04 o 
  10  -1   4      198.75      217.32     13.58 o 
 -11   0   4      141.75      160.55     11.65 o 
 -10   0   4       97.94      101.55      9.16 o 
  -9   0   4        6.55       14.41      3.63 o 
  -8   0   4      636.62      674.97     12.00 o 
  -7   0   4      253.77      273.66      6.14 o 
  -6   0   4       21.90       19.44      2.74 o 
  -5   0   4      141.94      123.36      6.95 o 
  -4   0   4      223.58      194.49      5.59 o 
  -3   0   4        6.40        6.06      1.36 o 
  -2   0   4     5774.82     6034.39     79.17 o 
  -1   0   4     2353.41     2450.64     56.45 o 
   0   0   4      324.65      344.57      9.61 o 
   1   0   4     2108.53     2113.09     28.63 o 
   2   0   4     1189.49     1237.15     17.60 o 
   3   0   4      435.68      503.47      8.39 o 
   4   0   4      328.96      340.42      6.58 o 
   5   0   4     2183.90     2176.92     30.95 o 
   6   0   4      849.36      811.01     13.66 o 
   7   0   4       46.34       42.48      7.99 o 
   9   0   4        1.17        0.26      6.06 o 
  10   0   4      184.89      201.58     13.18 o 
 -11   1   4       66.26       67.49      9.77 o 
 -10   1   4       92.30       97.99     14.00 o 
  -9   1   4      707.99      721.88     17.15 o 
  -8   1   4      247.58      219.62      7.18 o 
  -7   1   4     3045.47     3182.32     43.84 o 
  -6   1   4      641.37      605.14     13.16 o 
  -5   1   4     6141.61     6591.42     86.97 o 
  -4   1   4      696.11      599.11      9.30 o 
  -3   1   4      228.95      272.37     14.91 o 
  -2   1   4     2357.93     2559.05     34.20 o 
  -1   1   4     8541.64     9037.84    229.08 o 
   0   1   4     6920.86     7077.10     92.77 o 
   1   1   4       32.59       33.09      1.42 o 
   2   1   4       28.75        9.37      1.27 o 
   3   1   4      116.26       80.13      2.63 o 
   4   1   4     2309.45     2265.95     31.84 o 
   5   1   4     1425.37     1368.45     21.82 o 
   6   1   4        0.57        1.34      2.63 o 
   7   1   4      289.38      279.99     13.06 o 
   8   1   4       20.63       16.29      6.56 o 
 -11   2   4      170.66      153.66     11.30 o 
 -10   2   4      294.94      300.39      9.84 o 
  -9   2   4     1517.29     1539.73     29.82 o 
  -8   2   4       74.41       75.20      4.51 o 
  -7   2   4       84.87      100.08      3.40 o 
  -6   2   4     1454.72     1587.04     24.70 o 
  -5   2   4      548.01      571.30     10.11 o 
  -4   2   4      452.46      430.08      8.55 o 
  -3   2   4      158.98      102.93      2.56 o 
  -2   2   4       65.28       73.27      2.04 o 
  -1   2   4      163.16      170.00      4.32 o 
   0   2   4     2447.74     2412.09     52.11 o 
   1   2   4       68.51       72.99      3.14 o 
   2   2   4      808.22      740.39     11.35 o 
   3   2   4        3.01        6.65      1.54 o 
   4   2   4       40.55       46.15      2.55 o 
   5   2   4      126.78      110.39      5.01 o 
   6   2   4      498.37      492.26     12.23 o 
   7   2   4      568.07      594.15     21.62 o 
   8   2   4      924.11      963.47     31.32 o 
   9   2   4      197.03      210.90     13.58 o 
 -12   3   4       62.93       65.40     10.65 o 
 -11   3   4      136.66      135.79      7.21 o 
 -10   3   4       12.02       13.76      4.21 o 
  -9   3   4        0.27       -1.62      2.96 o 
  -8   3   4      547.54      573.46     13.55 o 
  -7   3   4       12.29       13.23      2.76 o 
  -6   3   4     3357.42     3242.36     60.07 o 
  -5   3   4      312.58      318.69      5.99 o 
  -4   3   4     1561.05     1751.15     24.43 o 
  -3   3   4        6.97        3.25      1.11 o 
  -2   3   4      601.43      675.94     10.22 o 
  -1   3   4     1568.96     1603.40     22.15 o 
   0   3   4        2.92        1.71      1.45 o 
   1   3   4     4458.71     4515.15     73.44 o 
   2   3   4      108.54      117.09      4.46 o 
   3   3   4      129.70      156.45      5.48 o 
   4   3   4      168.49      136.51      5.48 o 
   5   3   4      136.27      133.41      5.77 o 
   6   3   4      914.76      914.53     24.75 o 
   7   3   4       50.52       62.60      5.81 o 
   8   3   4        0.01       -6.85      6.85 o 
 -12   4   4       17.59       21.25      5.85 o 
 -11   4   4      557.83      573.45     15.46 o 
 -10   4   4      152.20      160.56      7.18 o 
  -9   4   4        2.43        3.35      3.24 o 
  -8   4   4      472.77      422.17     11.05 o 
  -7   4   4      120.74       98.03      4.62 o 
  -6   4   4      541.96      588.05      9.89 o 
  -5   4   4     2405.82     2616.83     36.01 o 
  -4   4   4      711.61      740.68     11.56 o 
  -3   4   4      284.73      297.07      5.58 o 
  -2   4   4     1104.17     1071.29     17.24 o 
  -1   4   4      933.14      973.65     14.24 o 
   0   4   4     3354.85     3593.97     59.15 o 
   1   4   4     2052.17     2015.94     60.30 o 
   2   4   4      167.04      176.51      5.84 o 
   3   4   4      798.86      797.21     16.60 o 
   4   4   4       47.27       41.55      4.24 o 
   5   4   4      697.46      660.44     15.32 o 
   6   4   4      111.39       94.97      5.66 o 
   7   4   4      298.94      314.97     10.51 o 
   8   4   4       70.10       68.59     10.84 o 
 -12   5   4      140.81      127.56      7.54 o 
 -11   5   4      140.29      134.61      7.21 o 
 -10   5   4       23.62       28.31      9.68 o 
  -9   5   4      230.85      229.10      8.24 o 
  -8   5   4      364.14      392.72     10.71 o 
  -7   5   4      449.93      419.89     10.74 o 
  -6   5   4      246.79      219.34      6.89 o 
  -5   5   4      749.12      726.00     11.73 o 
  -4   5   4     1908.74     1974.59     27.78 o 
  -3   5   4     1769.78     1776.23     28.55 o 
  -2   5   4      170.17      156.13      4.43 o 
  -1   5   4      159.37      179.02      3.97 o 
   0   5   4      327.90      333.87     19.11 o 
   1   5   4      232.46      231.16      6.87 o 
   2   5   4     2201.48     2235.15     39.30 o 
   3   5   4      252.04      245.60      7.82 o 
   4   5   4       89.04      119.69      5.69 o 
   5   5   4      380.76      396.19     11.32 o 
   6   5   4       26.34       28.65      5.90 o 
   7   5   4       95.96       91.26      6.35 o 
 -11   6   4        2.60        4.59      4.51 o 
 -10   6   4      751.00      724.70     17.68 o 
  -9   6   4      339.20      344.09     10.57 o 
  -8   6   4        2.06        0.75      3.54 o 
  -7   6   4      562.63      534.32     12.97 o 
  -6   6   4       87.36       72.09      4.19 o 
  -5   6   4        4.77        2.78      1.95 o 
  -4   6   4     1321.78     1314.28     19.56 o 
  -3   6   4      947.34      980.50     18.69 o 
  -2   6   4      979.02      959.73     14.76 o 
  -1   6   4      846.45      856.75     16.97 o 
   0   6   4     1792.81     1787.55     32.03 o 
   1   6   4       24.12       14.98      3.12 o 
   2   6   4      116.34      141.26      7.12 o 
   3   6   4       51.88       44.29      4.62 o 
   4   6   4       27.20       18.84      3.91 o 
   5   6   4        3.09        8.04      4.78 o 
   6   6   4      358.67      358.49     11.57 o 
 -11   7   4      122.73      133.70      7.60 o 
 -10   7   4      295.85      295.08     10.31 o 
  -9   7   4        3.77        8.96      3.96 o 
  -8   7   4      583.27      628.59     15.33 o 
  -7   7   4        8.97        5.31      3.15 o 
  -6   7   4     2039.55     2049.44     37.39 o 
  -5   7   4      187.09      186.16      6.34 o 
  -4   7   4      651.93      668.23     11.43 o 
  -3   7   4      793.02      789.42     21.29 o 
  -2   7   4      333.76      321.13      8.66 o 
  -1   7   4      376.35      351.35      9.23 o 
   0   7   4      100.46      107.18      5.14 o 
   1   7   4      136.91      120.29      5.61 o 
   2   7   4       35.02       43.06      4.67 o 
   3   7   4      192.14      204.72      7.84 o 
   4   7   4      137.61      123.58      6.55 o 
   5   7   4      167.52      159.46      7.69 o 
   6   7   4       77.64       86.48      7.76 o 
 -11   8   4      204.13      211.36      9.79 o 
 -10   8   4      209.53      202.17      8.83 o 
  -9   8   4      335.67      325.71     10.74 o 
  -8   8   4      798.88      761.45     17.77 o 
  -7   8   4       47.58       35.59      6.83 o 
  -6   8   4       20.32       34.68      7.42 o 
  -5   8   4        7.41        4.67      2.72 o 
  -4   8   4       87.12       80.27      3.53 o 
  -3   8   4        7.00        2.47      2.61 o 
  -2   8   4      633.25      665.45     15.59 o 
  -1   8   4       64.99       48.36      7.08 o 
   0   8   4       12.97        0.78      2.97 o 
   1   8   4     1976.62     1903.75     35.52 o 
   2   8   4      145.63      109.58      6.02 o 
   3   8   4      254.51      248.39      9.08 o 
   4   8   4        2.05       10.30      4.80 o 
   5   8   4       22.99       16.20      5.74 o 
 -10   9   4        2.62        1.53      4.77 o 
  -9   9   4        2.73       -0.83      4.34 o 
  -8   9   4       32.38       43.69     11.56 o 
  -7   9   4       50.21       68.05      5.99 o 
  -6   9   4        8.42       12.10      3.56 o 
  -5   9   4     1460.24     1461.56     40.76 o 
  -4   9   4      212.81      193.95      6.99 o 
  -3   9   4        5.36        7.39      4.00 o 
  -2   9   4        5.73        8.35      3.51 o 
  -1   9   4       10.20        5.79      3.38 o 
   0   9   4      102.95       92.14      6.49 o 
   1   9   4       27.87       30.27      7.02 o 
   2   9   4      213.89      204.11      8.52 o 
   3   9   4       10.54        9.84      4.67 o 
   4   9   4       36.59       34.97      6.01 o 
 -10  10   4      279.50      288.48     11.11 o 
  -9  10   4      248.08      270.82     10.20 o 
  -8  10   4      118.16      126.03      6.88 o 
  -7  10   4     1249.55     1166.11     35.53 o 
  -6  10   4      100.06       99.08      8.13 o 
  -5  10   4      213.98      211.92     11.72 o 
  -4  10   4        1.73       -1.50      5.23 o 
  -3  10   4      366.49      356.79     10.48 o 
  -2  10   4       47.84       32.71      4.74 o 
  -1  10   4      897.96      863.07     19.46 o 
   0  10   4      487.93      483.88     13.49 o 
   1  10   4      127.27      131.78      7.21 o 
   2  10   4      250.54      259.12     10.10 o 
  -9  11   4       18.57       18.41      7.78 o 
  -8  11   4       12.31       23.28      7.90 o 
  -7  11   4       40.49       36.01      8.04 o 
  -6  11   4       20.94       18.17      6.47 o 
  -5  11   4      157.27      156.13     10.56 o 
  -4  11   4      153.80      150.16     10.11 o 
  -3  11   4      798.06      814.83     18.85 o 
  -2  11   4      159.80      156.80     10.92 o 
  -1  11   4      191.04      188.89      8.36 o 
   0  11   4        8.70        3.98      4.65 o 
   1  11   4       10.52       -5.22      5.22 o 
  -7  12   4       44.03       40.95      9.44 o 
  -6  12   4       59.32       64.85      9.99 o 
  -5  12   4       26.74       19.00      7.73 o 
  -4  12   4       35.68       29.32      8.11 o 
  -3  12   4        2.85       13.51      6.80 o 
  -2  12   4      162.56      157.04      8.02 o 
  -1  12   4        5.39       -0.02      7.87 o 
   0 -12   5      233.18      235.80     13.18 o 
   3 -12   5        0.25        2.50      6.56 o 
   4 -12   5       37.49       35.91      8.78 o 
   5 -12   5        0.37        1.70      5.27 o 
  -3 -11   5      141.89      134.99     11.30 o 
  -2 -11   5        9.62        8.51      7.09 o 
  -1 -11   5        2.64        4.19      5.61 o 
   0 -11   5       16.11        8.61      5.80 o 
   1 -11   5       65.74       70.99      9.49 o 
   2 -11   5       13.64        6.11      5.80 o 
   3 -11   5       73.46       74.03      8.37 o 
   4 -11   5       26.95       24.17      5.81 o 
   5 -11   5       86.93       94.58      6.45 o 
   6 -11   5      362.40      361.63     12.05 o 
   7 -11   5       25.61       18.73      5.99 o 
  -4 -10   5      200.99      194.66     12.63 o 
  -3 -10   5        1.93        0.45      6.33 o 
  -2 -10   5      125.26      108.97      9.04 o 
  -1 -10   5       70.49       81.60      8.78 o 
   0 -10   5       95.13       98.60      7.03 o 
   1 -10   5      585.71      568.95     14.17 o 
   2 -10   5       24.20       43.74      6.90 o 
   3 -10   5      208.68      139.22      8.66 o 
   4 -10   5        6.30        0.98      3.83 o 
   5 -10   5       57.53       40.40      7.81 o 
   6 -10   5       40.08       29.77      5.60 o 
   7 -10   5      146.09      138.25      7.56 o 
   8 -10   5       42.17       40.50     12.53 o 
  -5  -9   5       66.61       60.50      9.04 o 
  -4  -9   5      219.42      230.21     12.68 o 
  -3  -9   5        7.59        1.88      5.83 o 
  -2  -9   5      312.92      306.82      9.71 o 
  -1  -9   5        9.83       15.26      3.86 o 
   0  -9   5      255.88      204.30      8.03 o 
   1  -9   5      226.10      223.05      8.72 o 
   2  -9   5      203.87      194.88      7.23 o 
   3  -9   5      512.28      479.60     12.40 o 
   4  -9   5      555.01      546.21     13.83 o 
   5  -9   5      484.41      469.72     12.87 o 
   6  -9   5       16.70       24.50      6.77 o 
   7  -9   5      135.12      115.37      6.75 o 
   8  -9   5        0.38       -1.75      4.37 o 
   9  -9   5       82.37       83.81      8.16 o 
  -6  -8   5        1.09        2.81      6.68 o 
  -5  -8   5      100.13       92.39      8.28 o 
  -4  -8   5       13.00        7.94      5.54 o 
  -3  -8   5      252.59      252.02      8.65 o 
  -2  -8   5       51.94       62.72      5.34 o 
  -1  -8   5      561.82      532.92     12.97 o 
   0  -8   5     1005.97     1025.75     20.85 o 
   1  -8   5      571.08      603.38     20.58 o 
   2  -8   5     2612.48     2586.60     36.74 o 
   3  -8   5      437.32      417.84     10.92 o 
   4  -8   5       51.27       55.40      4.56 o 
   5  -8   5       83.47       72.90      4.76 o 
   6  -8   5      325.87      317.15     10.26 o 
   7  -8   5      230.23      206.98      8.50 o 
   8  -8   5      474.13      480.62     14.15 o 
   9  -8   5      214.17      222.37      9.76 o 
  -7  -7   5       15.50        8.87      7.37 o 
  -6  -7   5       39.72       48.66      8.37 o 
  -5  -7   5      121.80      127.40      6.44 o 
  -4  -7   5      687.10      670.96     34.61 o 
  -3  -7   5      645.52      641.39     14.97 o 
  -2  -7   5       93.66       86.19      4.87 o 
  -1  -7   5      165.90      148.82      5.76 o 
   0  -7   5        0.18        1.30      1.94 o 
   1  -7   5      919.19      904.12     14.59 o 
   2  -7   5      160.49      164.80      4.58 o 
   3  -7   5      144.37      148.80      5.86 o 
   4  -7   5      516.58      497.40     13.70 o 
   5  -7   5       32.33       34.51     11.64 o 
   6  -7   5      699.76      659.29     19.37 o 
   7  -7   5        4.29        1.63      3.71 o 
   8  -7   5      234.57      237.41      9.30 o 
   9  -7   5       54.29       47.70     11.58 o 
  -8  -6   5      486.43      511.10     20.69 o 
  -7  -6   5      137.96      136.96     10.27 o 
  -6  -6   5      865.71      859.16     19.32 o 
  -5  -6   5        4.98        7.19      3.31 o 
  -4  -6   5     1051.75     1064.57     21.82 o 
  -3  -6   5       36.12       50.81      6.96 o 
  -2  -6   5      925.71      942.17     19.06 o 
  -1  -6   5      873.41      927.78     16.33 o 
   0  -6   5     1124.57     1224.34     22.88 o 
   1  -6   5     1830.68     1844.63     26.38 o 
   2  -6   5        9.43        2.75      1.57 o 
   3  -6   5      151.56      175.21      4.50 o 
   4  -6   5        7.63        3.16      2.63 o 
   5  -6   5       19.02        6.53      2.96 o 
   6  -6   5       37.68       26.94      4.05 o 
   7  -6   5      138.11      147.38      7.35 o 
   8  -6   5       11.72        4.93      4.26 o 
   9  -6   5       26.51       12.26      4.97 o 
  10  -6   5      150.83      167.17      8.78 o 
  -9  -5   5       18.34       13.48      8.35 o 
  -8  -5   5       44.14       29.01      7.75 o 
  -7  -5   5       90.46       76.20      5.30 o 
  -6  -5   5       32.28       33.80      4.19 o 
  -5  -5   5      743.28      787.30     17.23 o 
  -4  -5   5      491.75      550.11     13.88 o 
  -3  -5   5      251.00      244.73      7.38 o 
  -2  -5   5     2261.56     2354.67     58.49 o 
  -1  -5   5      377.01      353.61      6.59 o 
   0  -5   5        6.06        4.11      2.20 o 
   1  -5   5        0.26        2.00      1.43 o 
   2  -5   5     2204.26     2192.81     37.61 o 
   3  -5   5      218.70      209.32      4.73 o 
   4  -5   5     1914.29     1978.98     39.23 o 
   5  -5   5      746.96      743.06     16.34 o 
   6  -5   5       65.42       55.82      5.03 o 
   7  -5   5      768.33      741.40     17.33 o 
   8  -5   5      195.62      169.43      7.66 o 
   9  -5   5       23.67       29.41      5.50 o 
  10  -5   5        7.41        8.88      5.63 o 
  -9  -4   5      320.76      349.55     11.40 o 
  -8  -4   5      255.74      257.83      9.06 o 
  -7  -4   5      679.37      674.25     15.71 o 
  -6  -4   5       76.67       60.59      4.30 o 
  -5  -4   5     1272.89     1205.27     23.38 o 
  -4  -4   5      302.87      300.46     13.81 o 
  -3  -4   5       84.83       84.84      4.00 o 
  -2  -4   5     1008.90     1060.93     15.65 o 
  -1  -4   5      149.15      204.44      4.23 o 
   0  -4   5     3582.94     4237.91     68.75 o 
   1  -4   5     1745.96     1824.81     25.50 o 
   2  -4   5     2318.71     2179.13     37.05 o 
   3  -4   5     1072.27     1214.62     17.86 o 
   4  -4   5     1773.90     1845.23     33.39 o 
   5  -4   5      562.74      539.01     12.72 o 
   6  -4   5        1.78       -2.33      2.72 o 
   7  -4   5       39.91       36.50      5.40 o 
   8  -4   5      340.08      326.12     12.22 o 
   9  -4   5      370.51      348.06     11.58 o 
  10  -4   5       22.34       15.38      5.68 o 
 -10  -3   5      269.81      271.83     14.34 o 
  -9  -3   5        2.47       -2.19      4.14 o 
  -8  -3   5     1309.05     1323.31     26.42 o 
  -7  -3   5      211.34      205.11      7.30 o 
  -6  -3   5      217.53      218.79      7.09 o 
  -5  -3   5       99.36      103.27      4.61 o 
  -4  -3   5       93.51       93.42      3.02 o 
  -3  -3   5     3948.54     3852.71     51.71 o 
  -2  -3   5       24.98       32.60      2.37 o 
  -1  -3   5       39.47       79.25      2.13 o 
   0  -3   5      109.84      113.59      3.74 o 
   1  -3   5      142.54      140.59      3.29 o 
   2  -3   5       11.00        3.19      1.83 o 
   3  -3   5     4214.37     4285.06     57.38 o 
   4  -3   5      419.60      381.30      7.05 o 
   5  -3   5      949.88      982.85     19.88 o 
   6  -3   5     1282.34     1249.33     24.73 o 
   7  -3   5       41.03       25.04      9.60 o 
   8  -3   5      618.48      618.47     15.70 o 
   9  -3   5       23.82       19.61      5.20 o 
  10  -3   5       24.06       27.88      6.29 o 
 -10  -2   5       14.55        9.32      6.21 o 
  -8  -2   5      382.23      397.13     10.64 o 
  -7  -2   5      399.01      380.72     10.95 o 
  -6  -2   5     4073.40     4115.84     55.91 o 
  -5  -2   5      753.00      773.11     12.26 o 
  -4  -2   5     1395.23     1445.45     20.62 o 
  -3  -2   5       74.40       53.19      2.77 o 
  -2  -2   5       89.91       73.33      4.21 o 
  -1  -2   5     4842.18     5286.18     69.91 o 
   0  -2   5     1957.76     2017.99     33.36 o 
   1  -2   5     1732.43     1716.60     29.19 o 
   2  -2   5     1989.86     2009.86     38.47 o 
   3  -2   5      926.80      873.71     26.00 o 
   4  -2   5      345.38      325.62     10.46 o 
   5  -2   5       47.35       59.64      8.79 o 
   6  -2   5      645.74      620.58     14.33 o 
   7  -2   5       26.62       26.55      7.79 o 
   8  -2   5        7.56       -3.15      3.76 o 
   9  -2   5      252.47      269.30     10.40 o 
  10  -2   5       87.93      101.62     10.37 o 
 -10  -1   5      117.89      114.68      9.58 o 
  -9  -1   5      766.49      772.71     25.61 o 
  -8  -1   5      383.17      383.68     10.38 o 
  -7  -1   5     1558.48     1591.45     29.09 o 
  -6  -1   5       48.27       53.52      2.60 o 
  -5  -1   5     2079.48     2080.41     29.12 o 
  -4  -1   5      226.37      200.26      4.36 o 
  -3  -1   5      642.87      613.45      9.87 o 
  -2  -1   5     2834.59     2788.73     46.20 o 
  -1  -1   5       90.25      108.54      2.57 o 
   0  -1   5      403.19      386.19      6.35 o 
   1  -1   5        3.02        2.18      1.71 o 
   2  -1   5      402.64      385.02      8.19 o 
   3  -1   5      341.16      305.99      7.22 o 
   4  -1   5      448.51      434.82     14.48 o 
   5  -1   5      299.98      293.86      7.66 o 
   6  -1   5      238.27      251.57     11.77 o 
   8  -1   5       23.13       15.41      5.73 o 
   9  -1   5       63.78       72.16      9.77 o 
 -11   0   5       32.42       28.97      7.56 o 
 -10   0   5       89.46       94.01      8.78 o 
  -9   0   5      210.35      201.55     11.25 o 
  -8   0   5      479.83      475.77      9.31 o 
  -7   0   5     2383.13     2429.87     34.32 o 
  -6   0   5      485.17      448.30      8.11 o 
  -5   0   5     2962.44     3112.25     52.31 o 
  -4   0   5        1.71        0.24      1.02 o 
  -3   0   5       83.80      101.21      2.86 o 
  -2   0   5       79.37       88.85      2.17 o 
  -1   0   5     3260.10     3350.33     70.26 o 
   0   0   5     2458.90     2567.99     34.61 o 
   1   0   5      369.36      381.08      6.47 o 
   2   0   5      487.33      405.82      7.02 o 
   3   0   5      819.37      796.72     12.47 o 
   4   0   5     1630.72     1565.99     22.81 o 
   5   0   5       32.16       29.19      2.65 o 
   6   0   5      561.03      551.37     13.13 o 
   7   0   5      573.20      540.66     19.98 o 
   8   0   5       27.87        9.77      5.66 o 
   9   0   5       65.30       79.41     10.51 o 
 -11   1   5       98.77      109.92     10.08 o 
 -10   1   5      277.56      297.37     14.60 o 
  -9   1   5      139.87      129.93      6.00 o 
  -8   1   5      256.81      265.93      7.98 o 
  -7   1   5       71.67       80.44      4.59 o 
  -6   1   5     1539.39     1617.83     23.28 o 
  -5   1   5       21.04       19.69      2.73 o 
  -4   1   5     2576.55     2613.55     43.87 o 
  -3   1   5     5029.11     5025.28     98.81 o 
  -2   1   5     4604.30     5419.64     86.45 o 
  -1   1   5      524.54      547.53      8.37 o 
   0   1   5       39.97       27.04      1.41 o 
   1   1   5     1270.41     1410.32     19.88 o 
   2   1   5      828.61      811.25     12.38 o 
   3   1   5       45.37       30.49      2.01 o 
   4   1   5      565.02      555.10      9.79 o 
   5   1   5      839.24      897.97     14.74 o 
   6   1   5      110.06      129.64      5.86 o 
   7   1   5       74.57       69.18      8.75 o 
   8   1   5     1168.60     1191.04     36.72 o 
 -11   2   5       40.81       39.86      7.71 o 
 -10   2   5       41.01       52.08     10.67 o 
  -9   2   5      421.78      402.50     10.93 o 
  -8   2   5      559.61      533.63     12.64 o 
  -7   2   5        5.77        5.27      2.00 o 
  -6   2   5      450.83      464.03      8.22 o 
  -5   2   5       41.27       58.91      2.39 o 
  -4   2   5     4419.05     4874.58     64.66 o 
  -3   2   5     2395.38     2575.74     43.17 o 
  -2   2   5      354.95      305.34      6.92 o 
  -1   2   5      539.32      540.64      8.35 o 
   0   2   5     1158.16     1322.85     18.66 o 
   1   2   5     1386.77     1407.79     19.94 o 
   2   2   5        7.06        3.40      1.34 o 
   3   2   5      525.68      468.13      8.28 o 
   4   2   5      114.08      116.26      4.89 o 
   5   2   5      203.44      219.51      7.31 o 
   6   2   5      343.16      320.92      9.53 o 
   7   2   5      249.74      235.99     13.03 o 
   8   2   5        0.97       -2.54      6.85 o 
 -12   3   5       69.06       90.73     11.46 o 
 -11   3   5      529.76      534.11     14.55 o 
 -10   3   5      570.71      595.20     15.02 o 
  -9   3   5      272.09      310.88      9.81 o 
  -8   3   5       35.80       37.13      4.13 o 
  -7   3   5       77.06       73.78      4.06 o 
  -6   3   5       24.29        7.71      1.71 o 
  -5   3   5     3149.57     3415.55     62.65 o 
  -4   3   5        4.95        3.09      1.54 o 
  -3   3   5      357.33      335.50      7.34 o 
  -2   3   5     2969.36     2941.95     68.11 o 
  -1   3   5     4403.99     4871.62     64.65 o 
   0   3   5     3366.55     3397.01     57.59 o 
   1   3   5        1.89        2.43      1.76 o 
   2   3   5      125.33      139.37      5.09 o 
   3   3   5      549.38      523.67     12.02 o 
   4   3   5      979.53      970.31     19.66 o 
   5   3   5     1379.56     1302.79     25.55 o 
   6   3   5      248.32      252.47      8.62 o 
   7   3   5      576.46      656.84     24.04 o 
   8   3   5       25.35       16.34      7.92 o 
 -12   4   5      227.90      273.19     15.65 o 
 -11   4   5      175.68      186.84      8.18 o 
 -10   4   5        0.09        5.46      3.78 o 
  -9   4   5       30.05       26.59      4.26 o 
  -8   4   5      112.00      130.16      5.69 o 
  -7   4   5     2962.35     2898.08     50.56 o 
  -6   4   5     2008.73     2199.56     42.73 o 
  -5   4   5     2010.04     1985.21     27.97 o 
  -4   4   5      733.01      687.39     10.98 o 
  -3   4   5     1547.16     1550.41     27.20 o 
  -2   4   5       35.59       25.62      1.73 o 
  -1   4   5      388.14      377.42      6.45 o 
   0   4   5       10.63        7.34      1.92 o 
   1   4   5      723.53      697.10     14.46 o 
   2   4   5      435.92      401.37     10.07 o 
   3   4   5       28.42       21.37      3.37 o 
   4   4   5      626.10      612.25     14.33 o 
   5   4   5       62.92       63.55      5.87 o 
   6   4   5       86.68       97.52      6.16 o 
   7   4   5      152.71      152.70      7.67 o 
 -12   5   5      103.86      117.26      7.35 o 
 -11   5   5        8.91       15.79      4.53 o 
 -10   5   5      405.81      388.52     14.14 o 
  -9   5   5      297.50      294.51      9.37 o 
  -8   5   5      577.48      607.08     15.24 o 
  -7   5   5     1222.98     1228.25     24.08 o 
  -6   5   5      373.83      387.67      9.71 o 
  -5   5   5       83.80       95.59      3.70 o 
  -4   5   5      819.97      796.89     12.67 o 
  -3   5   5     2324.17     2333.48     32.42 o 
  -2   5   5      230.44      218.16      4.61 o 
  -1   5   5     1412.87     1416.24     25.63 o 
   0   5   5      453.48      447.19     10.47 o 
   1   5   5      617.50      580.57     13.02 o 
   2   5   5      329.98      332.32      9.19 o 
   3   5   5      344.94      360.52     10.05 o 
   4   5   5      311.66      305.16      9.45 o 
   5   5   5       15.31        7.63      3.76 o 
   6   5   5      190.85      169.06      7.74 o 
   7   5   5       13.98       11.92      5.43 o 
 -11   6   5       45.05       59.91      6.51 o 
 -10   6   5       19.60       15.78      4.20 o 
  -9   6   5      338.90      369.35     11.03 o 
  -8   6   5        2.17        0.87      2.91 o 
  -7   6   5       12.84       17.58      5.48 o 
  -6   6   5     1140.22     1139.51     22.40 o 
  -5   6   5      567.72      530.86      9.55 o 
  -4   6   5      587.46      555.96      9.72 o 
  -3   6   5      203.69      180.20      4.90 o 
  -2   6   5      269.74      263.87      7.38 o 
  -1   6   5       39.60       21.06      3.09 o 
   0   6   5      693.66      670.21     14.59 o 
   1   6   5      110.04       93.22      4.95 o 
   2   6   5        8.34        8.98      3.20 o 
   3   6   5      537.74      566.89     20.33 o 
   4   6   5      205.24      173.27      7.31 o 
   5   6   5       70.79       57.61      6.15 o 
   6   6   5       23.34       12.39      8.68 o 
 -11   7   5      614.42      618.81     25.85 o 
 -10   7   5      449.28      441.12     13.25 o 
  -9   7   5      994.30     1013.79     33.01 o 
  -8   7   5      452.44      443.25     12.08 o 
  -7   7   5       60.64       59.05      4.64 o 
  -6   7   5      510.88      505.47     12.28 o 
  -5   7   5      147.92      146.06      4.44 o 
  -4   7   5       44.54       36.30      3.28 o 
  -3   7   5     1060.81     1074.94     20.87 o 
  -2   7   5     1655.46     1650.52     30.18 o 
  -1   7   5        2.24       -2.45      2.52 o 
   0   7   5     1093.76     1175.80     38.04 o 
   1   7   5      160.59      159.54      6.62 o 
   2   7   5      437.03      462.90     12.38 o 
   3   7   5      308.30      341.64     10.72 o 
   4   7   5       35.62       41.89     10.39 o 
   5   7   5       24.74       27.77      5.30 o 
 -11   8   5      203.45      212.07      9.60 o 
 -10   8   5       17.78       17.41      5.11 o 
  -9   8   5       17.56       14.47      4.38 o 
  -8   8   5      131.67      126.52      6.40 o 
  -7   8   5      229.31      204.56      7.55 o 
  -6   8   5        3.98        6.04      3.11 o 
  -5   8   5      607.13      638.50     20.58 o 
  -4   8   5      551.79      512.89     12.23 o 
  -3   8   5      226.34      217.54      8.63 o 
  -2   8   5      331.53      308.01      8.96 o 
  -1   8   5       28.26       12.51      3.51 o 
   0   8   5        6.47        7.42      3.49 o 
   1   8   5      231.26      220.79      8.27 o 
   2   8   5      433.13      397.46     11.80 o 
   3   8   5       12.88        7.97      4.53 o 
   4   8   5      325.57      350.42     11.75 o 
 -10   9   5      327.07      342.11     11.72 o 
  -9   9   5      170.77      170.99      7.93 o 
  -8   9   5      738.95      749.59     27.96 o 
  -7   9   5      590.06      571.79     14.46 o 
  -6   9   5        0.82       -0.83      5.09 o 
  -5   9   5      238.65      238.77     12.01 o 
  -4   9   5       46.21       33.94     13.91 o 
  -3   9   5       45.36       43.33      4.66 o 
  -2   9   5      324.28      353.12     16.15 o 
  -1   9   5      915.66      881.48     19.42 o 
   0   9   5      394.16      387.04     11.42 o 
   1   9   5      617.31      621.97     43.39 o 
   2   9   5      122.76      105.55     12.78 o 
   3   9   5       60.69       50.44      6.67 o 
 -10  10   5      109.54      113.01     10.61 o 
  -9  10   5       66.98       78.12     16.75 o 
  -8  10   5       20.30       20.48      7.23 o 
  -7  10   5      105.74      112.59      9.37 o 
  -6  10   5      443.63      470.06     18.84 o 
  -5  10   5        7.40        7.23      5.21 o 
  -4  10   5      502.25      503.35     19.41 o 
  -3  10   5       66.43       76.54      5.91 o 
  -2  10   5       26.06       11.57      4.17 o 
  -1  10   5      150.91      132.01      9.00 o 
   0  10   5       15.92       13.81      7.53 o 
   1  10   5       12.50        9.63      4.86 o 
   2  10   5        5.18        5.74      5.38 o 
  -8  11   5      223.26      233.78     13.87 o 
  -7  11   5      309.32      302.44     15.32 o 
  -6  11   5      168.06      164.43     11.13 o 
  -5  11   5      130.06      129.90      9.89 o 
  -4  11   5        7.08        9.35      6.23 o 
  -3  11   5      114.73      107.54      6.47 o 
  -2  11   5       94.93       86.49      6.31 o 
  -1  11   5       15.14        9.69      4.63 o 
   0  11   5      163.92      143.10     11.86 o 
  -6  12   5       40.19       24.71      8.37 o 
  -5  12   5       69.16       89.83     11.27 o 
  -4  12   5      151.40      156.30     11.39 o 
  -3  12   5      483.47      511.63     21.21 o 
  -2  12   5      190.73      184.80      8.92 o 
   2 -12   6        0.86        6.14      7.18 o 
   3 -12   6       85.93      116.51     12.89 o 
   4 -12   6       43.46       62.29      9.92 o 
   5 -12   6       70.90       95.27     10.70 o 
  -3 -11   6        5.77        3.78      7.09 o 
  -2 -11   6      557.87      622.07     23.52 o 
  -1 -11   6      152.68      158.82     10.89 o 
   0 -11   6      298.51      311.22     10.54 o 
   1 -11   6      390.27      402.51     17.81 o 
   2 -11   6       71.01       88.92     10.25 o 
   3 -11   6      220.15      225.12     13.32 o 
   4 -11   6       24.37       19.93      7.40 o 
   5 -11   6      115.49      118.87      9.32 o 
   6 -11   6       76.04       78.01     21.33 o 
  -4 -10   6       56.37       60.22      9.82 o 
  -3 -10   6       73.18       75.20      9.73 o 
  -2 -10   6      150.77      145.78     10.39 o 
  -1 -10   6       51.82       54.24      5.71 o 
   0 -10   6       27.56       25.85      4.50 o 
   1 -10   6       85.39       89.43      5.58 o 
   2 -10   6      259.60      245.15     13.01 o 
   3 -10   6       22.86       16.46      5.90 o 
   4 -10   6      134.07      132.10      6.74 o 
   5 -10   6      173.84      170.37      7.83 o 
   6 -10   6       22.01       23.81      4.99 o 
   7 -10   6        5.98       -0.21      5.12 o 
   8 -10   6       14.81       10.92      7.87 o 
  -5  -9   6       23.54       16.84      7.25 o 
  -4  -9   6      117.66       99.96      9.13 o 
  -3  -9   6       41.04       54.28      5.60 o 
  -2  -9   6       47.83       45.24      5.22 o 
  -1  -9   6     1643.43     1611.39     31.25 o 
   0  -9   6      170.64      164.89      6.79 o 
   1  -9   6       37.28       51.21      4.78 o 
   2  -9   6      643.17      619.50     27.41 o 
   3  -9   6       65.07       68.56      7.40 o 
   4  -9   6       36.19       33.21      4.53 o 
   5  -9   6       44.17       34.65     13.01 o 
   6  -9   6      417.68      395.05     12.07 o 
   7  -9   6       72.64       80.57      7.26 o 
   8  -9   6      282.49      284.87     11.00 o 
  -6  -8   6      192.60      231.28     13.67 o 
  -5  -8   6       70.91       74.99      7.66 o 
  -4  -8   6      560.75      572.36     14.88 o 
  -3  -8   6      621.25      615.15     15.16 o 
  -2  -8   6       64.85       69.91      5.71 o 
  -1  -8   6      208.49      199.32      7.29 o 
   0  -8   6      623.00      598.55     14.11 o 
   1  -8   6      505.40      510.34     11.18 o 
   2  -8   6      112.86      102.62      4.53 o 
   4  -8   6      155.81      149.53      6.49 o 
   5  -8   6      146.80      143.28      6.56 o 
   6  -8   6       66.70       57.30      5.77 o 
   7  -8   6        2.69        4.82      7.10 o 
   8  -8   6      194.76      186.25      8.75 o 
   9  -8   6       36.67       34.99      6.56 o 
  -7  -7   6       76.45       69.23     10.20 o 
  -6  -7   6      303.21      308.74     10.33 o 
  -5  -7   6        1.47       -3.60      3.60 o 
  -4  -7   6        2.71        1.62      3.24 o 
  -3  -7   6      444.63      411.33     15.42 o 
  -2  -7   6      376.15      361.68     11.09 o 
  -1  -7   6       13.29       17.38      3.33 o 
   0  -7   6     1253.37     1181.57     23.01 o 
   1  -7   6      969.35      992.67     23.62 o 
   2  -7   6       14.59       14.84      3.91 o 
   3  -7   6        1.64       -0.02      2.64 o 
   4  -7   6      109.46      101.37      5.17 o 
   5  -7   6        2.51       -0.66      3.05 o 
   6  -7   6       98.82       80.78      5.35 o 
   7  -7   6      276.97      267.42     10.67 o 
   8  -7   6       17.47       17.62      5.07 o 
   9  -7   6       46.59       51.30      6.90 o 
  -8  -6   6        3.39       -2.45      6.83 o 
  -7  -6   6      235.15      242.59      9.14 o 
  -6  -6   6      188.96      171.98      7.25 o 
  -5  -6   6     1415.84     1461.55     28.86 o 
  -4  -6   6       84.76       90.71      5.14 o 
  -3  -6   6        2.35       -0.70      2.34 o 
  -2  -6   6     1954.84     2024.81     36.58 o 
  -1  -6   6       10.84        2.46      2.39 o 
   0  -6   6      458.07      456.60     11.58 o 
   1  -6   6      794.47      881.30     14.03 o 
   2  -6   6     1145.46     1141.95     25.95 o 
   3  -6   6        2.12        1.14      2.43 o 
   4  -6   6     1735.95     1795.44     33.37 o 
   5  -6   6     1817.07     1780.41     33.72 o 
   6  -6   6      556.85      531.70     13.83 o 
   7  -6   6      464.00      453.40     12.96 o 
   8  -6   6       13.37       10.35      4.49 o 
   9  -6   6       20.94       27.53      5.98 o 
  -9  -5   6      118.22      134.61     11.53 o 
  -8  -5   6      611.89      594.13     15.47 o 
  -7  -5   6      653.75      655.20     16.07 o 
  -6  -5   6      195.06      184.28      7.35 o 
  -5  -5   6       59.72       65.35      5.13 o 
  -4  -5   6        0.02        1.26      4.22 o 
  -3  -5   6      116.87      122.46      5.16 o 
  -2  -5   6      219.38      217.11      6.69 o 
  -1  -5   6      825.29      905.38     20.71 o 
   0  -5   6      214.04      194.03      4.49 o 
   1  -5   6      719.34      649.67     16.77 o 
   2  -5   6      771.19      687.39     11.28 o 
   3  -5   6      583.01      606.04     10.29 o 
   4  -5   6     1153.31     1166.27     22.97 o 
   5  -5   6      110.82      108.42      5.35 o 
   6  -5   6      126.67      148.97      6.54 o 
   7  -5   6       27.32       11.22      4.10 o 
   8  -5   6      449.03      439.48     12.96 o 
   9  -5   6        7.61        9.27      4.93 o 
  -9  -4   6        0.32       -4.79      4.79 o 
  -8  -4   6       16.05       16.54      6.79 o 
  -7  -4   6        1.09       -3.32      3.92 o 
  -6  -4   6      741.63      711.06     16.02 o 
  -5  -4   6       25.02       34.07     11.26 o 
  -4  -4   6     2967.92     2994.56     51.58 o 
  -3  -4   6     1019.14     1078.90     43.51 o 
  -2  -4   6      247.22      194.63      5.67 o 
  -1  -4   6       29.16       11.41      1.82 o 
   0  -4   6      389.84      407.19      7.15 o 
   1  -4   6       46.77       54.40      2.31 o 
   2  -4   6     2915.64     3120.25     78.49 o 
   3  -4   6      941.95      950.26     14.69 o 
   4  -4   6      277.59      273.32      7.94 o 
   5  -4   6      399.68      384.39     10.32 o 
   6  -4   6      221.83      238.61     10.70 o 
   7  -4   6      139.14      153.97      6.90 o 
   8  -4   6      185.96      177.79      7.84 o 
   9  -4   6        0.23       -3.33      4.61 o 
 -10  -3   6       77.35       98.98     11.01 o 
  -9  -3   6      328.86      348.34     10.95 o 
  -8  -3   6       47.39       61.66      4.75 o 
  -7  -3   6      370.84      384.83     10.59 o 
  -6  -3   6     2856.17     2926.94     51.06 o 
  -5  -3   6      169.21      158.32      5.77 o 
  -4  -3   6      102.07       89.21      4.14 o 
  -3  -3   6       39.79       27.56      2.79 o 
  -2  -3   6     1738.68     1798.14     31.52 o 
  -1  -3   6       60.45       74.19      4.60 o 
   0  -3   6     4923.84     4989.18    103.37 o 
   1  -3   6     2207.70     2320.81     31.91 o 
   2  -3   6      608.99      572.75      9.45 o 
   3  -3   6     1294.70     1110.40     16.67 o 
   4  -3   6      329.76      338.27      6.73 o 
   5  -3   6       15.01       18.10      6.88 o 
   6  -3   6       10.09        3.41      3.63 o 
   7  -3   6      379.03      365.49     10.89 o 
   8  -3   6       36.32       34.37      6.22 o 
   9  -3   6      724.25      779.65     20.20 o 
 -10  -2   6       35.51       58.77      8.85 o 
  -9  -2   6      212.47      207.58      8.99 o 
  -8  -2   6       79.31       72.11      4.86 o 
  -7  -2   6       78.08       86.93      4.82 o 
  -6  -2   6       83.60       74.76      4.21 o 
  -5  -2   6     1642.67     1613.59     28.47 o 
  -4  -2   6     1482.06     1454.83     20.75 o 
  -3  -2   6     5164.89     5676.19    104.42 o 
  -2  -2   6      789.62      759.70     14.62 o 
  -1  -2   6     1539.10     1754.84     30.67 o 
   0  -2   6     1058.98     1098.90     15.87 o 
   1  -2   6      194.34      174.43      3.91 o 
   2  -2   6     1241.16     1348.01     19.56 o 
   3  -2   6     1439.41     1487.05     21.59 o 
   4  -2   6       52.60       48.80      2.65 o 
   5  -2   6      673.63      649.71     20.41 o 
   6  -2   6      659.08      637.05     14.83 o 
   7  -2   6      859.41      839.10     18.93 o 
   8  -2   6       13.11        8.63      4.35 o 
   9  -2   6      116.22      136.13     10.61 o 
 -11  -1   6       37.27       31.06      7.52 o 
  -9  -1   6      148.47      141.74      9.85 o 
  -8  -1   6      787.19      814.09     26.23 o 
  -7  -1   6      698.95      676.48     14.90 o 
  -6  -1   6      349.31      325.68      7.65 o 
  -5  -1   6     2338.56     2308.04     31.98 o 
  -4  -1   6       42.85       36.00      1.64 o 
  -3  -1   6        1.47        0.70      0.81 o 
  -2  -1   6       33.79       44.78      1.68 o 
  -1  -1   6     2535.20     2558.67     78.92 o 
   0  -1   6       47.36       46.03      1.86 o 
   1  -1   6      479.48      460.34      9.38 o 
   2  -1   6       27.58       24.00      2.33 o 
   3  -1   6      251.58      225.33      5.06 o 
   4  -1   6     1112.58     1088.96     24.01 o 
   5  -1   6        0.37        1.03      1.93 o 
   6  -1   6        0.67       -0.38      2.90 o 
   7  -1   6        1.88        0.95      5.35 o 
   8  -1   6      191.72      211.73     12.39 o 
   9  -1   6        1.25       -3.02      6.73 o 
 -11   0   6      148.68      160.89     11.58 o 
 -10   0   6      154.08      170.40     11.08 o 
  -9   0   6        7.60        1.07      4.90 o 
  -8   0   6      256.72      244.86     13.50 o 
  -7   0   6      111.83      111.12      3.79 o 
  -6   0   6     1223.85     1274.49     23.34 o 
  -5   0   6       96.41       94.69      2.90 o 
  -4   0   6      798.11      703.96     12.89 o 
  -3   0   6      346.75      324.25      5.61 o 
  -2   0   6     3427.03     3716.04    116.01 o 
  -1   0   6     8868.27     9297.76    147.14 o 
   0   0   6        3.14        2.14      1.07 o 
   1   0   6      203.31      189.63      4.15 o 
   2   0   6      495.47      487.34      8.37 o 
   3   0   6      430.56      385.91      7.48 o 
   4   0   6     1924.45     1960.62     28.17 o 
   5   0   6     1818.07     1830.16     26.96 o 
   6   0   6       74.41       65.54      6.49 o 
   7   0   6      231.38      221.08     11.94 o 
   8   0   6      907.99      906.55     29.99 o 
   9   0   6       19.56       20.90      7.87 o 
 -11   1   6        0.29       -3.23      6.42 o 
 -10   1   6       71.86       71.61      9.35 o 
  -9   1   6      137.15      146.09      9.66 o 
  -8   1   6      844.20      850.52     14.17 o 
  -7   1   6     1774.96     1791.01     26.03 o 
  -6   1   6      253.01      229.32      5.12 o 
  -5   1   6      185.31      168.98      4.91 o 
  -4   1   6     1869.18     1908.24     41.65 o 
  -3   1   6        4.99       -0.84      1.42 o 
  -2   1   6     4320.11     4846.41     64.06 o 
  -1   1   6      292.12      251.80      4.71 o 
   0   1   6      739.20      689.26     10.60 o 
   1   1   6     2321.66     2306.72     31.71 o 
   2   1   6      266.75      272.88      5.48 o 
   3   1   6      483.95      419.80      7.75 o 
   4   1   6      302.24      301.74      6.49 o 
   5   1   6      256.10      267.53      8.07 o 
   6   1   6        0.92        1.22      3.19 o 
   7   1   6      111.74      110.80      9.11 o 
   8   1   6       69.38       79.29     10.49 o 
 -12   2   6      196.87      207.31     14.10 o 
 -11   2   6      407.26      416.31     18.76 o 
 -10   2   6      832.34      822.25     27.73 o 
  -9   2   6     1009.32     1047.85     21.64 o 
  -8   2   6        1.45       -1.02      2.75 o 
  -7   2   6      458.53      481.14      8.85 o 
  -6   2   6      342.49      378.56      7.22 o 
  -5   2   6     3030.96     3100.24     42.20 o 
  -4   2   6      850.49      983.87     18.07 o 
  -3   2   6     7643.16     8224.50    107.83 o 
  -2   2   6     3103.77     3241.53     43.54 o 
  -1   2   6      229.45      245.30      4.72 o 
   0   2   6     2643.95     2651.57     36.08 o 
   1   2   6      112.59      105.69      2.80 o 
   2   2   6        3.83        0.40      1.57 o 
   3   2   6        3.18       -0.71      2.06 o 
   4   2   6      511.84      516.31     12.22 o 
   5   2   6       75.36       83.81      4.74 o 
   6   2   6      400.30      462.95     12.21 o 
   7   2   6      399.93      392.88     17.62 o 
   8   2   6       29.25       27.40      8.30 o 
 -12   3   6      280.23      303.58     16.48 o 
 -11   3   6       61.61       57.36      9.13 o 
 -10   3   6       48.01       62.78     11.53 o 
  -9   3   6        0.57       -1.45      2.99 o 
  -8   3   6        2.77        3.65      2.65 o 
  -7   3   6      418.47      399.89      7.76 o 
  -6   3   6     2438.17     2644.37     36.70 o 
  -5   3   6     2383.65     2411.80     33.45 o 
  -4   3   6      260.54      288.59      6.98 o 
  -3   3   6      377.96      353.91      8.88 o 
  -2   3   6       58.52       48.75      1.98 o 
  -1   3   6     2345.68     2292.36     31.92 o 
   0   3   6      377.95      442.18      9.87 o 
   1   3   6     2831.36     2779.62     47.03 o 
   2   3   6      147.52      133.91      5.15 o 
   3   3   6      116.35      116.76      6.37 o 
   4   3   6      228.40      226.62      7.62 o 
   5   3   6       78.16       70.03     10.16 o 
   6   3   6      177.48      177.00      7.97 o 
   7   3   6        0.82        0.83      6.90 o 
   8   3   6      100.54       93.11     10.13 o 
 -12   4   6      224.60      233.28     14.17 o 
 -11   4   6      335.21      336.45     11.05 o 
 -10   4   6      374.02      405.32     11.72 o 
  -9   4   6      106.05      124.45      5.97 o 
  -8   4   6      373.09      400.19     10.67 o 
  -7   4   6       30.47       29.14      3.61 o 
  -6   4   6      276.08      281.96      6.03 o 
  -5   4   6      294.65      316.30      6.36 o 
  -4   4   6     1743.44     1704.40     30.03 o 
  -3   4   6      649.34      711.32     11.31 o 
  -2   4   6      224.23      165.38      3.80 o 
  -1   4   6     5052.90     5219.91     84.87 o 
   0   4   6     1466.71     1489.35     26.87 o 
   1   4   6      679.79      635.95     13.81 o 
   2   4   6      138.38      126.09      5.30 o 
   3   4   6        1.48       -0.09      3.02 o 
   4   4   6      105.83       99.14      5.39 o 
   5   4   6      230.51      192.11     16.81 o 
   6   4   6      222.06      230.17      8.89 o 
   7   4   6      114.31      102.41      9.85 o 
 -12   5   6        0.77       -2.38      7.42 o 
 -11   5   6       47.17       59.80      6.59 o 
 -10   5   6       79.43       85.47      5.49 o 
  -9   5   6      220.06      229.61      8.17 o 
  -8   5   6       78.51       84.24      4.92 o 
  -7   5   6     1578.94     1584.37     29.74 o 
  -6   5   6      557.41      575.63     10.14 o 
  -5   5   6        3.13        4.55      2.11 o 
  -4   5   6       26.63       23.69      2.67 o 
  -3   5   6      226.54      224.15      4.96 o 
  -2   5   6      271.27      243.03      5.05 o 
  -1   5   6      159.62      142.09      5.42 o 
   0   5   6     1560.60     1523.12     27.95 o 
   1   5   6       76.58       74.05      4.33 o 
   2   5   6      344.35      344.36      9.75 o 
   3   5   6      839.67      813.44     18.15 o 
   4   5   6      325.59      294.66      9.51 o 
   5   5   6      627.16      610.17     15.56 o 
   6   5   6        0.43       -4.00      4.41 o 
 -11   6   6      287.63      298.93     10.58 o 
 -10   6   6      193.84      201.01      8.34 o 
  -9   6   6      843.16      856.18     19.31 o 
  -8   6   6      194.64      202.57      7.50 o 
  -7   6   6      249.79      266.60      9.93 o 
  -6   6   6      115.93      114.68      5.05 o 
  -5   6   6       63.28       50.48      2.85 o 
  -4   6   6        8.46        7.15      3.14 o 
  -3   6   6     1414.60     1412.65     26.04 o 
  -2   6   6      407.98      374.95     15.02 o 
  -1   6   6      436.51      420.63     11.36 o 
   0   6   6     2020.79     2045.53     36.70 o 
   1   6   6      305.36      283.93      9.93 o 
   2   6   6      665.03      682.00     15.91 o 
   3   6   6       42.94       37.83      4.83 o 
   4   6   6       72.72       74.11      5.89 o 
   5   6   6        0.60        1.71      4.49 o 
   6   6   6      128.09      128.44      7.67 o 
 -11   7   6       17.56       18.47      6.78 o 
 -10   7   6        4.00        4.31      4.22 o 
  -9   7   6        2.24        2.32      3.91 o 
  -8   7   6       15.90       26.31      4.32 o 
  -7   7   6       37.94       33.96      4.16 o 
  -6   7   6      479.41      485.72     11.96 o 
  -5   7   6     3330.57     3424.35     47.60 o 
  -4   7   6      605.75      581.83     19.19 o 
  -3   7   6       53.78       56.57      3.99 o 
  -2   7   6       58.93       49.71      3.95 o 
  -1   7   6       42.96       36.38      4.08 o 
   0   7   6        3.52        2.40      3.03 o 
   1   7   6     2575.01     2548.04     45.71 o 
   2   7   6      426.40      388.01     11.43 o 
   3   7   6      144.73      128.75      6.72 o 
   4   7   6      153.96      141.96      7.42 o 
   5   7   6       32.38       38.26      6.11 o 
 -11   8   6      665.25      736.02     22.38 o 
 -10   8   6      399.92      426.94     13.14 o 
  -9   8   6      141.26      134.73     11.37 o 
  -8   8   6     1331.13     1297.99     26.54 o 
  -7   8   6      253.10      254.41      8.44 o 
  -6   8   6      308.72      326.77     13.79 o 
  -5   8   6       22.45       11.22      3.82 o 
  -3   8   6        5.87        5.15      3.13 o 
  -2   8   6      487.38      493.41     12.42 o 
  -1   8   6      915.60      897.11     19.39 o 
   0   8   6      483.20      479.99     12.76 o 
   1   8   6      682.13      699.83     16.87 o 
   2   8   6       67.82       57.18      6.13 o 
   3   8   6      131.83      137.81      7.43 o 
   4   8   6       11.01       13.43      5.15 o 
 -10   9   6       49.70       59.75      6.84 o 
  -9   9   6       54.48       49.61      6.18 o 
  -8   9   6        7.77        8.91      4.20 o 
  -7   9   6      291.08      313.45     14.55 o 
  -6   9   6      211.31      218.96     11.63 o 
  -5   9   6      151.90      140.20      9.30 o 
  -4   9   6     1560.14     1568.37     43.52 o 
  -3   9   6       21.10       14.87      6.93 o 
  -2   9   6       93.31       70.61      5.02 o 
  -1   9   6        2.90        2.60      3.44 o 
   0   9   6      227.08      204.72      8.04 o 
   1   9   6        9.55        2.76      4.40 o 
   2   9   6      278.52      303.99     10.96 o 
   3   9   6       33.74       41.97      6.87 o 
  -9  10   6      680.27      676.51     25.11 o 
  -8  10   6      165.81      173.63     11.53 o 
  -7  10   6      900.00      955.17     31.18 o 
  -6  10   6       29.11       30.32      6.94 o 
  -5  10   6       41.84       38.86      7.40 o 
  -4  10   6      151.07      126.30      8.97 o 
  -3  10   6      952.52      959.56     22.72 o 
  -2  10   6       40.01       29.78      4.96 o 
  -1  10   6       91.10      101.30      6.18 o 
   0  10   6      256.45      231.30      9.28 o 
   1  10   6       21.43       18.52      5.50 o 
  -8  11   6       55.56       50.47      9.92 o 
  -7  11   6       10.94        7.87      6.99 o 
  -6  11   6      149.45      154.01     11.18 o 
  -5  11   6      242.95      272.52     14.44 o 
  -4  11   6       48.90       39.81      7.97 o 
  -3  11   6      671.07      678.93     17.02 o 
  -2  11   6      338.78      343.20     11.44 o 
  -1  11   6      103.91       94.22     10.30 o 
   0  11   6        5.44       -3.54      5.11 o 
  -6  12   6       70.21       85.50     11.37 o 
  -5  12   6      131.43      151.73     11.53 o 
  -4  12   6        8.69        0.69      7.30 o 
  -3  12   6        2.43       -3.88      7.23 o 
   1 -12   7       28.73       58.36     10.01 o 
   2 -12   7      143.78      146.52     11.72 o 
   3 -12   7        6.14       10.30      7.75 o 
   4 -12   7      141.24      156.58     12.58 o 
  -2 -11   7       26.76       35.41      8.37 o 
  -1 -11   7       61.72       81.98      7.38 o 
   0 -11   7       18.97       23.61      5.44 o 
   1 -11   7      274.62      280.08     14.55 o 
   2 -11   7      347.92      351.55     16.81 o 
   3 -11   7      300.10      323.51     16.34 o 
   4 -11   7      398.24      410.77     18.91 o 
   5 -11   7        1.02       -2.73      7.11 o 
   6 -11   7       75.38       91.73      8.43 o 
  -4 -10   7       94.81       90.32      9.37 o 
  -3 -10   7      225.76      243.77     13.22 o 
  -2 -10   7      110.75      117.26      6.50 o 
  -1 -10   7      217.36      217.68      8.70 o 
   0 -10   7      106.07       99.58      6.07 o 
   1 -10   7      353.82      348.72     15.93 o 
   2 -10   7       35.69       19.64      6.56 o 
   3 -10   7       18.50       18.22      6.09 o 
   4 -10   7        0.25       -4.23      5.85 o 
   5 -10   7       70.33       69.92     14.33 o 
   6 -10   7       41.33       36.28      5.71 o 
   7 -10   7        1.41       -2.75      5.59 o 
  -5  -9   7       21.71       25.47      7.32 o 
  -4  -9   7      319.96      341.14     11.40 o 
  -3  -9   7       20.27       24.71      5.78 o 
  -2  -9   7       11.53       11.96      3.95 o 
  -1  -9   7       15.04       15.48      4.08 o 
   0  -9   7      609.68      613.35     15.00 o 
   1  -9   7        1.53       -0.29      3.13 o 
   2  -9   7      290.14      274.87     13.60 o 
   3  -9   7      590.02      618.42     24.51 o 
   4  -9   7      457.78      440.83     16.89 o 
   5  -9   7      374.64      379.05     15.55 o 
   6  -9   7        0.99       -1.16      4.30 o 
   7  -9   7        1.84        7.98      4.95 o 
   8  -9   7       40.18       45.97      6.81 o 
  -6  -8   7       91.57       91.82      8.73 o 
  -5  -8   7        1.55        0.90      4.28 o 
  -4  -8   7        6.67        6.70      3.92 o 
  -3  -8   7      384.54      400.12     12.50 o 
  -2  -8   7      416.10      386.52     11.14 o 
  -1  -8   7       21.14       18.76      3.74 o 
   0  -8   7     1020.70     1000.77     20.80 o 
   1  -8   7      151.19      125.28      5.65 o 
   2  -8   7      461.12      449.84     25.64 o 
   3  -8   7      208.60      203.55      7.33 o 
   4  -8   7       13.51        6.94      8.41 o 
   5  -8   7       43.87       42.45     13.62 o 
   6  -8   7      293.06      291.02     12.24 o 
   7  -8   7      328.95      352.96     11.90 o 
   8  -8   7      178.26      174.91      8.78 o 
  -7  -7   7       31.68       28.63      6.99 o 
  -6  -7   7      245.30      237.71      9.06 o 
  -5  -7   7      765.96      775.66     18.38 o 
  -4  -7   7      171.54      166.64      7.12 o 
  -3  -7   7      763.74      727.77     19.75 o 
  -2  -7   7      155.01      148.02     15.68 o 
  -1  -7   7        3.27        1.18      2.58 o 
   0  -7   7       59.92       64.64      4.21 o 
   1  -7   7     1312.34     1300.92     19.99 o 
   2  -7   7      329.69      309.47      6.87 o 
   3  -7   7       24.77       13.82     11.24 o 
   4  -7   7      482.65      505.90     14.47 o 
   5  -7   7      647.42      624.38     15.34 o 
   6  -7   7      498.18      506.98     13.82 o 
   7  -7   7      496.95      491.63     14.15 o 
   8  -7   7        1.27        4.48      4.80 o 
   9  -7   7        5.83        1.54      5.58 o 
  -8  -6   7      258.72      274.98     10.24 o 
  -7  -6   7      166.22      175.43      8.86 o 
  -6  -6   7      214.02      210.97      8.28 o 
  -5  -6   7       47.17       62.82     12.74 o 
  -4  -6   7       13.13       17.49      4.41 o 
  -3  -6   7       97.44      111.50      8.74 o 
  -2  -6   7      341.82      345.21      9.48 o 
  -1  -6   7     1309.42     1279.88     24.60 o 
   0  -6   7      289.88      318.34      6.60 o 
   1  -6   7     2315.36     2338.19     35.38 o 
   2  -6   7       31.57       33.47      5.89 o 
   3  -6   7        8.90        4.95      3.63 o 
   4  -6   7      180.42      184.06      6.94 o 
   5  -6   7      562.18      577.85     14.29 o 
   6  -6   7       39.96       28.04      4.35 o 
   7  -6   7       80.62       61.37      6.36 o 
   8  -6   7      245.23      232.03      9.46 o 
   9  -6   7        3.97        1.52      5.86 o 
  -9  -5   7      108.86      113.45      7.25 o 
  -8  -5   7        0.03       -4.05      4.05 o 
  -7  -5   7      153.17      146.35      7.08 o 
  -6  -5   7      235.40      244.53      8.46 o 
  -5  -5   7      637.69      618.90     14.68 o 
  -4  -5   7     1992.31     2025.24     37.01 o 
  -3  -5   7     1022.43      993.83     20.67 o 
  -2  -5   7      951.69      898.39     18.21 o 
  -1  -5   7      151.68      168.86      5.77 o 
   0  -5   7        0.13        2.50      1.79 o 
   1  -5   7      335.84      330.56      6.59 o 
   2  -5   7     4121.22     4317.25     58.44 o 
   3  -5   7     1729.84     1776.84     25.80 o 
   4  -5   7     1090.55     1164.72     23.16 o 
   5  -5   7      693.26      704.45     18.38 o 
   6  -5   7       84.76       72.76      5.14 o 
   7  -5   7        4.82        6.31      3.94 o 
   8  -5   7       81.87       75.89      6.40 o 
   9  -5   7        4.02        1.40      5.18 o 
 -10  -4   7      156.68      179.06     12.30 o 
  -9  -4   7      622.27      652.90     16.75 o 
  -8  -4   7       97.01      104.97      6.27 o 
  -7  -4   7      913.79      951.89     20.61 o 
  -6  -4   7      864.04      857.70     18.56 o 
  -5  -4   7       10.34        5.57      3.51 o 
  -4  -4   7       22.86       14.97      2.87 o 
  -3  -4   7      427.46      396.95      9.89 o 
  -2  -4   7      659.86      617.93     14.17 o 
  -1  -4   7       13.43        1.92      1.52 o 
   0  -4   7     1161.98     1106.89     16.48 o 
   1  -4   7       16.02       22.89      3.84 o 
   2  -4   7     3414.24     3432.40    143.21 o 
   3  -4   7      510.32      487.53      8.83 o 
   4  -4   7      195.69      152.48      5.90 o 
   5  -4   7       33.93       25.02      3.60 o 
   6  -4   7       40.26       27.60      4.30 o 
   7  -4   7       98.27       97.74      5.80 o 
   8  -4   7      329.73      318.74     10.87 o 
   9  -4   7      277.74      268.27     10.59 o 
 -10  -3   7      181.82      168.00     11.80 o 
  -9  -3   7       72.38       77.51      5.72 o 
  -8  -3   7      464.47      447.46     14.00 o 
  -7  -3   7       43.80       41.50      7.17 o 
  -6  -3   7      615.32      594.23     13.82 o 
  -5  -3   7      475.38      472.29     18.44 o 
  -4  -3   7     1867.72     1986.79     35.38 o 
  -3  -3   7     1299.80     1283.33     23.88 o 
  -2  -3   7        6.06        4.09      1.86 o 
  -1  -3   7      190.35      158.06      3.50 o 
   0  -3   7      463.85      439.25      7.58 o 
   1  -3   7      128.75      103.96      3.14 o 
   2  -3   7       13.90        6.52      1.92 o 
   3  -3   7      392.69      376.65      7.26 o 
   4  -3   7      790.60      808.87     13.28 o 
   5  -3   7       77.27       80.31      9.99 o 
   6  -3   7     1322.31     1278.58     25.86 o 
   7  -3   7      853.74      821.72     19.00 o 
   8  -3   7        5.15        5.18      4.60 o 
   9  -3   7       17.09       19.45      8.01 o 
 -10  -2   7      373.99      386.70     17.50 o 
  -9  -2   7      109.18      109.99      6.20 o 
  -8  -2   7      709.19      721.57     16.57 o 
  -7  -2   7       10.48        7.78      2.86 o 
  -6  -2   7      261.84      250.98      7.62 o 
  -5  -2   7     1152.28     1224.67     23.32 o 
  -4  -2   7        2.77        2.32      1.83 o 
  -3  -2   7      898.66      929.96     25.51 o 
  -2  -2   7      215.23      203.46      8.07 o 
  -1  -2   7      169.34      127.27      4.33 o 
   0  -2   7      527.35      568.35      9.26 o 
   1  -2   7     4465.34     4312.75     57.84 o 
   2  -2   7        6.17        4.39      1.44 o 
   3  -2   7      407.74      339.53      6.78 o 
   4  -2   7      483.83      497.32      9.21 o 
   5  -2   7        0.28       -1.72      2.74 o 
   6  -2   7       26.10       21.14      5.34 o 
   7  -2   7      305.08      176.54     10.16 o 
   8  -2   7      329.22      345.82     16.43 o 
   9  -2   7      164.06      175.39     12.65 o 
 -11  -1   7      649.62      711.97     26.28 o 
 -10  -1   7       21.89       32.15      6.75 o 
  -9  -1   7       25.33       12.35     11.49 o 
  -8  -1   7      460.06      484.41     24.15 o 
  -7  -1   7      179.58      168.85      6.19 o 
  -6  -1   7      203.73      217.66      6.78 o 
  -5  -1   7      639.24      656.23     10.58 o 
  -4  -1   7      646.69      613.52      9.72 o 
  -3  -1   7     2137.87     2284.58     33.55 o 
  -2  -1   7     4124.32     4212.23     56.15 o 
  -1  -1   7     4486.07     4717.87     62.64 o 
   0  -1   7      319.71      341.08     19.52 o 
   1  -1   7     2153.99     2159.51     36.42 o 
   2  -1   7       81.51       63.11      2.65 o 
   3  -1   7      848.43      820.65     13.28 o 
   4  -1   7      872.10      877.37     14.33 o 
   5  -1   7      571.99      574.48     13.47 o 
   6  -1   7       36.26       27.15      4.20 o 
   7  -1   7     1113.33     1036.95     32.22 o 
   8  -1   7      454.50      485.49     20.21 o 
   9  -1   7        0.25       -6.33      6.94 o 
 -11   0   7       55.14       62.62      9.85 o 
 -10   0   7        9.92        0.55      5.68 o 
  -9   0   7      181.60      185.79     10.87 o 
  -8   0   7      100.65       91.29      4.86 o 
  -7   0   7     1082.93     1150.96     32.84 o 
  -6   0   7       97.12       87.78      3.11 o 
  -5   0   7      597.80      614.03     11.86 o 
  -4   0   7     1657.90     1624.65     22.91 o 
  -3   0   7       83.89       76.54      2.31 o 
  -2   0   7      999.36     1172.99     16.87 o 
  -1   0   7       57.43       51.07      2.82 o 
   0   0   7     4593.16     4895.83     65.13 o 
   1   0   7      183.96      159.64      3.96 o 
   2   0   7     2972.29     2939.77     40.40 o 
   3   0   7      388.40      353.92      7.25 o 
   4   0   7        2.80        2.68      1.91 o 
   5   0   7      113.52      109.29      5.14 o 
   6   0   7      443.80      439.00     17.55 o 
   7   0   7       24.53       17.36      6.35 o 
   8   0   7      244.44      242.86     13.84 o 
 -11   1   7       49.39       37.05      8.18 o 
 -10   1   7      662.25      693.66     24.76 o 
  -9   1   7      651.19      673.44     23.35 o 
  -8   1   7        2.12       -2.74      2.74 o 
  -7   1   7      110.79      103.46      3.65 o 
  -6   1   7      227.11      207.22      5.93 o 
  -5   1   7      189.94      177.96      4.22 o 
  -4   1   7     4258.90     4528.82     73.08 o 
  -3   1   7    13311.09    13829.69    320.44 o 
  -2   1   7    12251.62    12996.60    169.26 o 
  -1   1   7      864.54      978.11     31.87 o 
   0   1   7     2212.28     2290.07     31.60 o 
   1   1   7      525.55      544.64      9.13 o 
   2   1   7        0.04       -1.08      1.43 o 
   3   1   7      461.03      442.71      8.25 o 
   4   1   7     2675.88     2565.78     44.79 o 
   5   1   7      462.76      455.91     11.66 o 
   6   1   7      134.71      151.09     10.01 o 
   7   1   7        1.85        6.02      6.04 o 
   8   1   7       80.58       73.68     10.87 o 
 -11   2   7        0.34        3.69      6.92 o 
 -10   2   7        0.55       -5.21      5.21 o 
  -9   2   7      102.17      106.33      8.42 o 
  -8   2   7      893.11      843.87     17.72 o 
  -7   2   7      298.35      293.84      6.35 o 
  -6   2   7     1707.85     1778.94     25.58 o 
  -5   2   7      149.46      130.14      4.44 o 
  -4   2   7     1571.09     1885.62     26.49 o 
  -3   2   7     1274.46     1370.44     40.05 o 
  -2   2   7     2886.29     3241.72     48.04 o 
  -1   2   7     1718.08     1816.15     25.41 o 
   0   2   7       67.33       90.79      2.68 o 
   1   2   7     1070.73      984.50     14.90 o 
   2   2   7      269.38      294.62      8.02 o 
   3   2   7     2956.20     2996.30     61.94 o 
   4   2   7       95.48       94.29      5.99 o 
   5   2   7        1.86        0.53      3.16 o 
   6   2   7      252.58      268.71      9.13 o 
   7   2   7       71.50       88.16     11.06 o 
   8   2   7       92.70      103.43     12.84 o 
 -12   3   7       77.05       68.54     11.03 o 
 -11   3   7      537.76      548.96     22.09 o 
 -10   3   7      752.89      748.97     25.66 o 
  -9   3   7       83.42       93.35      5.27 o 
  -8   3   7       81.74      107.09      7.61 o 
  -7   3   7      425.99      446.68      8.53 o 
  -6   3   7       96.89       86.52      3.21 o 
  -5   3   7      204.83      187.97      4.56 o 
  -4   3   7     1142.95     1115.38     16.70 o 
  -3   3   7        8.46        2.93      1.37 o 
  -2   3   7       91.65       62.04      2.35 o 
  -1   3   7     1841.77     1949.76     28.31 o 
   0   3   7      219.02      205.51      8.59 o 
   1   3   7     1090.18     1023.24     33.88 o 
   2   3   7      583.30      544.90     12.96 o 
   3   3   7       94.36       82.96      4.69 o 
   4   3   7        5.16        3.39      3.07 o 
   5   3   7      174.28      164.34      7.28 o 
   6   3   7      281.43      298.28     10.02 o 
   7   3   7      372.29      386.98     18.24 o 
 -12   4   7       12.14       14.94      7.49 o 
 -11   4   7       70.19       76.94     10.08 o 
 -10   4   7       81.30       81.45      5.53 o 
  -9   4   7      241.91      265.79      8.70 o 
  -8   4   7      490.55      509.47     12.53 o 
  -7   4   7     2987.48     3096.31     53.74 o 
  -6   4   7     1818.29     1810.29     26.20 o 
  -5   4   7      314.00      281.04      5.98 o 
  -4   4   7        7.13        6.16      2.14 o 
  -3   4   7      140.21      137.18      3.73 o 
  -2   4   7        1.24        0.62      1.22 o 
  -1   4   7      912.00      951.65     18.48 o 
   0   4   7     5818.92     6142.72    104.93 o 
   1   4   7        7.87        1.80      2.59 o 
   2   4   7      549.50      545.96     12.97 o 
   3   4   7      256.30      272.12      8.68 o 
   4   4   7      638.38      619.52     15.30 o 
   5   4   7      585.77      586.99     15.01 o 
   6   4   7       13.28        6.71      5.30 o 
   7   4   7        2.98       18.17      8.06 o 
 -12   5   7      544.52      610.87     24.69 o 
 -11   5   7       78.07       84.46      6.29 o 
 -10   5   7      372.76      380.79     11.58 o 
  -9   5   7     1058.83     1086.53     22.91 o 
  -8   5   7      944.12      995.23     20.83 o 
  -7   5   7      582.73      589.26     13.61 o 
  -6   5   7      427.43      422.49      8.22 o 
  -5   5   7      234.25      210.04      5.17 o 
  -4   5   7      105.73      103.48      3.48 o 
  -3   5   7      791.84      779.81     12.53 o 
  -2   5   7     1082.00     1101.73     22.01 o 
  -1   5   7     2614.33     2667.23     85.25 o 
   0   5   7      387.44      402.75     10.29 o 
   1   5   7      384.54      355.35      9.78 o 
   2   5   7     1873.09     1816.82     33.84 o 
   3   5   7       91.65       94.76      5.35 o 
   4   5   7      242.85      246.03      8.88 o 
   5   5   7      145.11      143.70      7.33 o 
   6   5   7       20.59       14.35      5.35 o 
 -11   6   7       58.56       69.89      6.99 o 
 -10   6   7       19.54       22.05      7.35 o 
  -9   6   7      215.40      205.67      7.97 o 
  -8   6   7      451.30      477.51     14.67 o 
  -7   6   7       42.81       39.58      7.08 o 
  -6   6   7      134.43      141.97      4.48 o 
  -5   6   7     1568.05     1550.25     23.18 o 
  -4   6   7      756.06      738.71     12.42 o 
  -3   6   7      897.96      896.19     18.13 o 
  -2   6   7      411.35      396.41     10.18 o 
  -1   6   7        0.04       -2.41      2.41 o 
   0   6   7       69.23       56.55      7.19 o 
   1   6   7     2263.22     2319.93     41.88 o 
   2   6   7      197.24      194.91      7.69 o 
   3   6   7      942.60      935.04     20.75 o 
   4   6   7       52.45       45.87      5.77 o 
   5   6   7       62.76       66.09      7.07 o 
 -11   7   7      898.32      993.19     23.11 o 
 -10   7   7      345.53      341.13     15.42 o 
  -9   7   7      352.69      357.88     11.07 o 
  -8   7   7      458.06      480.61     12.64 o 
  -7   7   7       27.86       33.41      6.59 o 
  -6   7   7       91.53       89.57      5.22 o 
  -5   7   7      226.07      213.53      7.27 o 
  -4   7   7      221.14      207.56      8.84 o 
  -3   7   7      214.68      198.11      6.95 o 
  -2   7   7      577.30      622.52     14.38 o 
  -1   7   7      679.06      620.35     14.56 o 
   0   7   7      360.84      362.27     14.00 o 
   1   7   7      474.76      503.34     13.29 o 
   2   7   7        6.36        6.45      3.91 o 
   3   7   7       78.58       75.66      6.59 o 
   4   7   7        0.25       -0.34      4.68 o 
 -11   8   7      157.34      155.76      8.51 o 
 -10   8   7       52.01       71.00      8.12 o 
  -9   8   7      161.90      154.90      7.45 o 
  -8   8   7        1.67       -2.03      3.62 o 
  -7   8   7      806.69      815.14     18.22 o 
  -6   8   7       57.63       67.87      6.85 o 
  -5   8   7      930.02      921.26     24.21 o 
  -4   8   7      507.33      542.34     13.22 o 
  -3   8   7      150.41      140.00      6.28 o 
  -2   8   7      684.17      636.25     18.11 o 
  -1   8   7      215.90      224.46      8.10 o 
   0   8   7      160.23      140.12      6.79 o 
   1   8   7      107.50       93.55      6.88 o 
   2   8   7      287.56      303.56     10.62 o 
   3   8   7       48.31       44.32      6.31 o 
 -10   9   7      208.18      233.11      9.64 o 
  -9   9   7      322.77      316.01     12.25 o 
  -8   9   7      178.91      189.64     11.44 o 
  -7   9   7      717.05      735.80     25.21 o 
  -6   9   7        1.28        5.83      5.40 o 
  -5   9   7       55.10       53.08      7.78 o 
  -4   9   7       26.32       12.46      7.63 o 
  -3   9   7      389.61      364.16     10.77 o 
  -2   9   7       13.04       17.66      4.30 o 
  -1   9   7      381.93      384.14     11.53 o 
   0   9   7      510.94      466.63     21.37 o 
   1   9   7       80.40       75.68     13.82 o 
   2   9   7      183.52      163.81      8.30 o 
  -9  10   7        1.10        1.83      7.21 o 
  -8  10   7      176.20      190.38     12.11 o 
  -7  10   7       46.32       36.74      7.97 o 
  -6  10   7      728.37      730.09     25.45 o 
  -5  10   7      152.70      148.02     10.30 o 
  -4  10   7      482.68      498.94     13.49 o 
  -3  10   7      433.65      446.31     12.85 o 
  -2  10   7       44.19       36.93      5.36 o 
  -1  10   7      156.77      130.73     11.53 o 
   0  10   7       44.83       44.10      6.26 o 
   1  10   7       95.39       95.58      7.04 o 
  -8  11   7      388.92      424.94     19.43 o 
  -7  11   7       54.19       51.30      9.37 o 
  -6  11   7      297.18      303.25     15.51 o 
  -5  11   7        2.73        7.30      6.80 o 
  -4  11   7       13.86       14.34      6.56 o 
  -3  11   7       22.12       18.11      5.20 o 
  -2  11   7      242.66      226.89      9.47 o 
  -1  11   7       36.07       23.19      5.69 o 
   1 -12   8      115.29      137.60     11.91 o 
   2 -12   8        2.03        7.21      7.97 o 
  -2 -11   8      510.46      564.11     22.02 o 
  -1 -11   8      343.96      367.28     12.14 o 
   0 -11   8       35.89       56.20      6.31 o 
   1 -11   8       54.78       57.20      9.13 o 
   2 -11   8       28.06       34.48      8.11 o 
   3 -11   8        6.75        7.32      6.40 o 
   4 -11   8       72.86       88.16      9.28 o 
   5 -11   8      204.51      215.16     14.06 o 
  -4 -10   8      325.15      359.37     17.24 o 
  -3 -10   8       98.55      125.01     11.86 o 
  -2 -10   8       24.05       26.60      5.10 o 
  -1 -10   8        1.63        8.11      6.97 o 
   0 -10   8      225.87      236.57      8.97 o 
   1 -10   8       52.83       63.45      9.18 o 
   2 -10   8      287.99      317.54     15.89 o 
   3 -10   8      201.90      201.58     12.53 o 
   4 -10   8      181.37      184.79     12.53 o 
   5 -10   8      141.27      135.80     11.27 o 
   6 -10   8       11.75        4.00      5.32 o 
  -5  -9   8        4.66       10.80      7.09 o 
  -4  -9   8        4.05        6.24      4.57 o 
  -3  -9   8      151.46      133.90     12.50 o 
  -2  -9   8       12.94       12.25      8.72 o 
  -1  -9   8       38.52       62.16      5.68 o 
   0  -9   8      368.58      365.20     10.90 o 
   1  -9   8       96.07      107.06      5.65 o 
   2  -9   8      232.57      232.95     12.70 o 
   3  -9   8        7.28        6.42      5.97 o 
   4  -9   8        9.04        1.39      5.70 o 
   5  -9   8      177.96      180.19      8.12 o 
   6  -9   8      322.99      320.38     11.12 o 
   7  -9   8       27.80       21.43      7.22 o 
  -6  -8   8      399.96      423.24     13.43 o 
  -5  -8   8      204.45      240.83      9.38 o 
  -4  -8   8       64.66       59.08      6.30 o 
  -3  -8   8      746.81      721.15     17.43 o 
  -2  -8   8       95.07       92.97      6.94 o 
  -1  -8   8       64.11       64.95      6.37 o 
   0  -8   8        0.85       -0.58      2.94 o 
   1  -8   8      856.48      868.93     20.65 o 
   2  -8   8      344.92      300.32     13.96 o 
   3  -8   8     1150.49     1153.59     42.58 o 
   4  -8   8     1406.89     1382.08     27.93 o 
   5  -8   8      646.31      662.03     16.38 o 
   6  -8   8      225.17      215.78      8.87 o 
   7  -8   8        0.64       -0.31      4.63 o 
   8  -8   8        2.79        4.40      5.50 o 
  -7  -7   8       58.01       67.47     17.87 o 
  -6  -7   8       84.76       78.49      6.03 o 
  -5  -7   8       13.84       11.64      4.20 o 
  -4  -7   8       49.50       31.44      4.68 o 
  -3  -7   8      106.73       94.92      5.56 o 
  -2  -7   8      973.97     1001.46     21.18 o 
  -1  -7   8     1058.04     1031.55     21.31 o 
   0  -7   8       46.26       42.14      4.07 o 
   1  -7   8      707.63      680.11     15.21 o 
   2  -7   8       10.68        5.34      2.26 o 
   3  -7   8      466.22      468.97     13.33 o 
   4  -7   8        0.38        0.67      3.44 o 
   5  -7   8      525.95      504.55     13.47 o 
   6  -7   8       96.82       90.66      6.05 o 
   7  -7   8      613.45      642.09     16.97 o 
   8  -7   8       40.02       28.99      6.06 o 
  -8  -6   8       64.48       69.34     10.62 o 
  -7  -6   8      430.57      425.73     12.81 o 
  -6  -6   8       44.54       44.87      5.45 o 
  -5  -6   8      938.28      953.00     20.89 o 
  -4  -6   8      333.35      374.31     10.71 o 
  -3  -6   8      446.03      425.70     11.40 o 
  -2  -6   8      432.39      401.92     14.04 o 
  -1  -6   8       32.81       21.57      3.23 o 
   0  -6   8      279.26      258.19      7.86 o 
   1  -6   8      968.70      971.78     15.50 o 
   2  -6   8      560.86      557.52     10.17 o 
   3  -6   8       36.14       38.74      6.56 o 
   4  -6   8      997.16      977.56     20.70 o 
   5  -6   8     1347.89     1258.72     25.81 o 
   6  -6   8      108.68      101.55      6.10 o 
   7  -6   8       47.01       38.53      5.65 o 
   8  -6   8       49.99       40.66      6.21 o 
  -9  -5   8      259.29      275.21     10.57 o 
  -8  -5   8       89.03       87.24      6.24 o 
  -7  -5   8     1652.45     1636.60     32.39 o 
  -6  -5   8        9.04        6.33      3.49 o 
  -5  -5   8       16.01       12.54      3.32 o 
  -4  -5   8        0.75       -0.72      3.63 o 
  -3  -5   8      677.66      644.84     14.67 o 
  -2  -5   8      151.52      156.66      5.85 o 
  -1  -5   8     2820.50     2977.47     51.38 o 
   0  -5   8     2578.32     2703.29     78.10 o 
   1  -5   8       99.64       86.88      3.59 o 
   2  -5   8      480.29      448.84      8.48 o 
   3  -5   8      116.58      124.81      5.26 o 
   4  -5   8       18.20       17.02      3.60 o 
   5  -5   8       13.94       10.04      3.54 o 
   6  -5   8      272.03      269.74      9.43 o 
   7  -5   8      114.59      103.83      6.46 o 
   8  -5   8      440.78      461.98     26.79 o 
   9  -5   8      359.89      367.96     13.07 o 
  -9  -4   8       84.34       88.09      8.12 o 
  -8  -4   8       35.35       25.17      4.56 o 
  -7  -4   8       52.36       40.56      4.74 o 
  -6  -4   8     1154.32     1164.69     23.81 o 
  -5  -4   8      643.32      560.61     13.47 o 
  -4  -4   8      919.78      889.22     18.52 o 
  -3  -4   8     1073.83     1056.66     20.90 o 
  -2  -4   8     1098.77     1155.20     29.19 o 
  -1  -4   8      113.19      102.57      4.33 o 
   0  -4   8      151.77      151.34      3.93 o 
   1  -4   8      428.67      436.67      8.07 o 
   2  -4   8        6.68        2.82      1.71 o 
   3  -4   8     1429.66     1470.62     22.00 o 
   4  -4   8       68.95       79.16      4.58 o 
   5  -4   8       84.92       62.32      4.49 o 
   6  -4   8     1585.42     1548.40     30.74 o 
   7  -4   8      126.81      122.46      6.75 o 
   8  -4   8       86.93       86.72      8.16 o 
   9  -4   8       45.08       37.68      6.96 o 
 -10  -3   8       76.54       98.15     11.30 o 
  -9  -3   8      146.42      164.42      7.72 o 
  -8  -3   8       95.38       92.29      5.71 o 
  -7  -3   8      104.75       94.74      5.29 o 
  -6  -3   8      851.76      833.07     17.92 o 
  -5  -3   8        5.37        1.37      2.24 o 
  -4  -3   8      146.03      154.55      5.67 o 
  -3  -3   8     1434.66     1499.33     27.63 o 
  -2  -3   8       32.32       40.35      3.17 o 
  -1  -3   8       47.09       62.83      2.34 o 
   0  -3   8     2857.65     2987.97     42.38 o 
   1  -3   8     1357.09     1403.03     24.52 o 
   2  -3   8      166.84      169.04      5.46 o 
   3  -3   8      838.61      786.58     12.99 o 
   4  -3   8        8.60        2.26      2.66 o 
   5  -3   8      185.74      171.71      6.83 o 
   6  -3   8      427.51      395.60     11.33 o 
   7  -3   8      911.10      911.55     20.83 o 
   8  -3   8       86.26       83.78      9.08 o 
   9  -3   8       63.18       45.09     10.27 o 
 -10  -2   8       36.88       32.58      7.54 o 
  -9  -2   8       51.44       39.86      8.13 o 
  -8  -2   8      261.36      256.87      8.72 o 
  -7  -2   8      334.96      315.43     13.63 o 
  -6  -2   8       66.73       66.15      4.13 o 
  -5  -2   8      890.82      899.34     18.23 o 
  -4  -2   8     2786.97     2856.99     49.00 o 
  -3  -2   8     1395.62     1337.51     24.68 o 
  -2  -2   8     2124.43     2265.16     51.74 o 
  -1  -2   8     2212.16     2266.32     31.34 o 
   0  -2   8       27.37       27.98      3.65 o 
   1  -2   8      239.34      235.11      7.44 o 
   2  -2   8     1389.49     1345.35     20.07 o 
   3  -2   8       39.54       37.36      2.73 o 
   4  -2   8     1507.98     1430.10     26.29 o 
   5  -2   8      990.63      960.23     28.82 o 
   7  -2   8      920.68      921.77     30.08 o 
   8  -2   8        2.80        7.42      6.90 o 
 -11  -1   8        5.85       12.22      7.52 o 
 -10  -1   8      188.59      196.20     12.25 o 
  -9  -1   8      107.97       85.11     15.71 o 
  -8  -1   8      534.72      528.66     13.13 o 
  -7  -1   8     1585.47     1596.62     29.99 o 
  -6  -1   8        7.88        5.74      2.54 o 
  -5  -1   8      296.98      308.58      8.22 o 
  -4  -1   8       75.40       74.43      2.23 o 
  -3  -1   8       61.90       59.55      2.42 o 
  -2  -1   8      643.42      706.43     11.01 o 
  -1  -1   8      890.63      869.78     13.25 o 
   0  -1   8     1171.30     1066.80     19.34 o 
   1  -1   8      561.53      572.91     12.69 o 
   2  -1   8     1754.04     1697.97     24.63 o 
   3  -1   8        8.51        3.78      2.38 o 
   4  -1   8      396.84      374.26      7.87 o 
   5  -1   8      165.31      159.14      6.50 o 
   6  -1   8       74.78       82.43      7.40 o 
   7  -1   8      245.97      214.21     12.37 o 
   8  -1   8      735.17      723.05     26.59 o 
  -8   0   8       77.19        1.24      3.57 o 
  -7   0   8       66.82       61.50      5.47 o 
  -6   0   8      323.89      346.62      8.88 o 
  -5   0   8       70.11       44.50      2.13 o 
  -4   0   8      590.07      588.50      9.59 o 
  -3   0   8     1772.40     1733.53     36.85 o 
  -2   0   8     1569.32     1618.86     22.92 o 
  -1   0   8     4468.18     4828.76     68.32 o 
   0   0   8     2182.42     2251.38     31.31 o 
   1   0   8      463.10      497.97      8.78 o 
   2   0   8        0.56        1.32      1.57 o 
   3   0   8      856.16      885.94     14.40 o 
   4   0   8      131.98      137.20      6.34 o 
   5   0   8      585.94      598.49     14.18 o 
   6   0   8      545.05      555.51     20.98 o 
   7   0   8        5.96        2.88      6.42 o 
   8   0   8      190.66      199.94     13.13 o 
 -11   1   8      128.55      137.53     10.92 o 
 -10   1   8        1.74        7.99      6.09 o 
  -9   1   8      140.30      159.03     10.13 o 
  -8   1   8      665.60      650.50     14.75 o 
  -7   1   8      298.96      289.26     12.18 o 
  -6   1   8     2345.88     2402.87     33.71 o 
  -5   1   8       92.42       94.29      3.59 o 
  -4   1   8        0.42        0.79      1.30 o 
  -3   1   8       36.98       29.11      2.19 o 
  -2   1   8     1251.68     1265.13     21.67 o 
  -1   1   8      536.82      559.73      9.30 o 
   0   1   8      246.29      207.71      4.69 o 
   1   1   8     1351.54     1370.98     20.21 o 
   2   1   8     1289.31     1313.33     19.70 o 
   3   1   8     3566.13     3603.25     60.80 o 
   4   1   8        1.25       -0.60      2.96 o 
   5   1   8        0.46       -0.80      2.94 o 
   6   1   8      254.43      271.36     14.22 o 
   7   1   8      112.97      109.14      9.89 o 
   8   1   8       86.99      100.15     12.37 o 
 -11   2   8      260.75      241.58     14.03 o 
 -10   2   8      191.86      174.42     11.37 o 
  -9   2   8      451.42      477.88     18.65 o 
  -8   2   8      133.80      118.70      9.20 o 
  -7   2   8      177.28      177.75      4.85 o 
  -6   2   8      119.16      117.04      4.51 o 
  -5   2   8      732.67      680.78     11.18 o 
  -4   2   8     1560.34     1651.00     28.63 o 
  -3   2   8     1101.39     1223.06     18.00 o 
  -2   2   8     1093.48     1078.42     16.12 o 
  -1   2   8      224.03      183.72      4.28 o 
   0   2   8     1042.21     1087.65     30.59 o 
   1   2   8      950.92      909.86     18.05 o 
   2   2   8       40.76       42.49      5.32 o 
   3   2   8       64.16       73.94      6.30 o 
   4   2   8      670.55      630.57     14.77 o 
   5   2   8        2.23        1.54      3.55 o 
   6   2   8      165.04      166.59     11.23 o 
   7   2   8      285.07      334.71     16.93 o 
 -12   3   8        4.15        6.56      7.82 o 
 -11   3   8       48.83       40.31      8.75 o 
 -10   3   8       62.57       82.48      8.49 o 
  -9   3   8       57.71       69.06      8.42 o 
  -8   3   8        6.89       13.78      3.48 o 
  -7   3   8      997.04     1014.20     16.18 o 
  -6   3   8      234.61      210.04      5.22 o 
  -5   3   8     5446.88     5629.01     75.24 o 
  -4   3   8     1491.76     1591.53     23.03 o 
  -3   3   8      413.18      423.69      7.70 o 
  -2   3   8       77.47       70.74      2.63 o 
  -1   3   8     3161.65     3272.27     54.79 o 
   0   3   8     2953.04     2991.00     67.27 o 
   1   3   8     2009.38     2014.29     35.86 o 
   2   3   8     1743.93     1747.03     32.10 o 
   3   3   8        6.89        9.91      3.14 o 
   4   3   8     1007.95     1030.23     21.70 o 
   5   3   8      111.63      101.38      5.94 o 
   6   3   8      164.43      158.89      7.62 o 
   7   3   8      183.42      203.58     13.84 o 
 -12   4   8      127.32      142.81     11.53 o 
 -11   4   8      285.84      321.51     16.12 o 
 -10   4   8      269.12      293.64     14.25 o 
  -9   4   8       84.46       88.53      5.42 o 
  -8   4   8      499.12      526.10     19.36 o 
  -7   4   8      475.89      495.30      9.45 o 
  -6   4   8      151.30      153.11      4.46 o 
  -5   4   8       47.52       46.41      3.19 o 
  -4   4   8      171.56      168.90      4.42 o 
  -3   4   8      546.46      526.38     11.68 o 
  -2   4   8     2779.45     2803.47     53.20 o 
  -1   4   8     5406.32     5502.30     90.01 o 
   0   4   8      274.06      274.43      8.00 o 
   1   4   8        1.58       -0.28      2.71 o 
   2   4   8      188.17      213.34      7.51 o 
   3   4   8      495.03      456.13     12.10 o 
   4   4   8      110.87      114.29      6.13 o 
   5   4   8      388.28      399.50     12.01 o 
   6   4   8      399.20      423.39     28.12 o 
 -11   5   8      221.86      220.06     13.53 o 
 -10   5   8        0.17        0.65      4.73 o 
  -9   5   8       40.24       49.71      5.16 o 
  -8   5   8     1566.02     1549.75     29.80 o 
  -7   5   8      597.42      595.41     23.72 o 
  -6   5   8     2072.28     2049.87     29.72 o 
  -5   5   8       28.97       23.21      3.10 o 
  -4   5   8      331.24      318.87      6.73 o 
  -3   5   8       40.36       35.04      6.06 o 
  -2   5   8        0.09        4.03      2.54 o 
  -1   5   8       24.94       23.22      3.58 o 
   0   5   8     2154.60     2115.04     38.03 o 
   1   5   8       20.19       31.58      5.87 o 
   2   5   8      317.94      294.93      9.41 o 
   3   5   8      603.47      587.38     14.79 o 
   4   5   8       76.67       77.34      5.47 o 
   5   5   8      305.21      299.86     10.62 o 
   6   5   8       47.71       48.62     10.67 o 
 -11   6   8      327.79      368.38     12.00 o 
 -10   6   8      271.00      257.68      9.47 o 
  -9   6   8     1305.25     1362.38     27.65 o 
  -8   6   8      911.84      904.91     25.71 o 
  -7   6   8      339.63      323.07      9.36 o 
  -6   6   8        0.14       -0.88      2.16 o 
  -5   6   8      705.17      698.37     14.89 o 
  -4   6   8      462.29      429.77     10.88 o 
  -3   6   8       68.37       62.10      6.43 o 
  -2   6   8      252.92      260.72      8.01 o 
  -1   6   8       57.41       57.57      4.36 o 
   0   6   8      742.89      780.76     17.34 o 
   1   6   8      273.61      284.27     10.86 o 
   2   6   8       82.99      103.29      6.96 o 
   3   6   8       40.69       26.97      4.94 o 
   4   6   8      118.77       99.96      6.64 o 
   5   6   8        2.95       -3.79     10.58 o 
 -11   7   8       21.27       27.58      8.51 o 
 -10   7   8      271.90      291.83     11.59 o 
  -9   7   8       41.13       53.33      5.65 o 
  -8   7   8       61.86       73.52     10.51 o 
  -7   7   8      512.06      520.58     12.95 o 
  -6   7   8      478.04      452.31     16.89 o 
  -5   7   8     2798.47     2854.70     71.16 o 
  -4   7   8       60.59       56.02      4.49 o 
  -3   7   8       39.09       31.07      4.11 o 
  -2   7   8       10.86        4.68      3.22 o 
  -1   7   8      146.45      143.88      6.37 o 
   0   7   8        3.78        3.88      3.61 o 
   1   7   8      519.05      543.89     14.14 o 
   2   7   8      269.60      283.33      9.85 o 
   3   7   8       68.02       63.27      6.49 o 
   4   7   8      192.20      180.47      8.72 o 
 -11   8   8      303.62      345.13     17.22 o 
 -10   8   8      271.45      296.52     10.62 o 
  -9   8   8       13.23       16.50      4.56 o 
  -8   8   8       13.39       13.75      4.98 o 
  -7   8   8      726.06      739.27     24.88 o 
  -6   8   8        1.49       -0.98      4.85 o 
  -5   8   8        4.17        2.85      4.55 o 
  -4   8   8      255.20      272.65      8.85 o 
  -3   8   8        2.11        1.38      3.30 o 
  -2   8   8       14.88       12.42      3.95 o 
  -1   8   8      785.17      759.40     17.76 o 
   0   8   8      213.84      220.15      8.54 o 
   1   8   8      582.36      576.49     15.36 o 
   2   8   8      187.10      185.86      8.50 o 
   3   8   8        0.01       -2.10      5.12 o 
 -10   9   8       19.71       28.99      6.09 o 
  -9   9   8       92.88       90.61      8.75 o 
  -8   9   8        8.24        8.63      6.21 o 
  -7   9   8        6.24        4.26      6.06 o 
  -6   9   8      420.20      439.99     17.81 o 
  -5   9   8       29.03       18.92     17.11 o 
  -4   9   8     1270.29     1275.70     25.97 o 
  -3   9   8      505.14      477.86     13.12 o 
  -2   9   8      396.37      395.04     11.85 o 
  -1   9   8      248.61      219.87      8.80 o 
   0   9   8      256.14      253.06      9.66 o 
   1   9   8      165.12      146.17      7.80 o 
   2   9   8      326.29      335.59     15.23 o 
  -9  10   8      398.44      424.37     19.10 o 
  -8  10   8      182.74      206.50     12.77 o 
  -7  10   8       37.14       28.78      7.56 o 
  -6  10   8      173.69      190.73     11.91 o 
  -5  10   8       93.41       77.53      9.87 o 
  -4  10   8       68.46       65.81      9.41 o 
  -3  10   8      130.26      126.35      6.93 o 
  -2  10   8      202.77      212.22     12.45 o 
  -1  10   8       99.56      104.59      6.85 o 
   0  10   8      174.19      175.58      8.65 o 
  -7  11   8       94.57       91.63      9.47 o 
  -6  11   8      100.43       90.28      9.51 o 
  -5  11   8      837.91      869.24     29.85 o 
  -4  11   8      183.22      189.38     12.13 o 
  -3  11   8      475.80      489.77     14.39 o 
  -2  11   8      115.64      109.53      7.44 o 
  -2 -11   9        1.17       -0.19      5.38 o 
  -1 -11   9       88.91      107.26      8.43 o 
   0 -11   9        3.32        6.92      7.82 o 
   1 -11   9       15.07       25.78      8.47 o 
   2 -11   9      377.28      409.29     19.45 o 
   3 -11   9      540.82      562.83     23.50 o 
   4 -11   9      526.92      569.35     24.12 o 
  -4 -10   9       27.00       31.58     14.25 o 
  -3 -10   9      524.82      535.02     15.38 o 
  -2 -10   9       23.30       29.04      8.03 o 
  -1 -10   9       71.02       83.48      7.11 o 
   0 -10   9       24.65       32.68      7.16 o 
   1 -10   9       37.72       28.78      7.63 o 
   2 -10   9      132.41      118.17     10.25 o 
   3 -10   9      101.22       93.08      9.51 o 
   4 -10   9       31.77       31.51      8.54 o 
   5 -10   9        9.31        7.06      7.40 o 
   6 -10   9       38.22       29.89      9.32 o 
  -5  -9   9      110.75      126.78     12.14 o 
  -4  -9   9      158.99      175.56      8.45 o 
  -3  -9   9        1.54        6.96      4.42 o 
  -2  -9   9        8.90        6.37      4.05 o 
  -1  -9   9       78.37       70.45      5.55 o 
   0  -9   9       83.42      106.08      6.18 o 
   1  -9   9      467.20      477.74     19.62 o 
   2  -9   9      116.36      117.82      9.11 o 
   3  -9   9      198.70      200.77     12.27 o 
   4  -9   9      241.06      239.58     13.91 o 
   5  -9   9      237.91      231.59      9.28 o 
   6  -9   9      105.53      100.09      7.11 o 
   7  -9   9        7.89        6.70      5.71 o 
  -6  -8   9       13.52       10.37      4.80 o 
  -5  -8   9      207.33      202.38      8.89 o 
  -4  -8   9        6.33        6.36      4.14 o 
  -3  -8   9       20.31       23.53      4.68 o 
  -2  -8   9      874.72      880.56     19.91 o 
  -1  -8   9       69.60      100.74      5.57 o 
   0  -8   9      485.33      511.45     13.22 o 
   1  -8   9      450.18      434.50     11.76 o 
   2  -8   9        9.07        9.23      5.54 o 
   3  -8   9        5.53        9.42      5.73 o 
   5  -8   9      160.27      167.71      7.69 o 
   6  -8   9      145.69      158.30      8.02 o 
   7  -8   9      359.35      365.40     13.13 o 
  -7  -7   9      173.65      192.62      9.08 o 
  -6  -7   9      210.47      191.43      9.79 o 
  -5  -7   9      854.98      883.25     20.51 o 
  -4  -7   9      394.61      357.31     11.05 o 
  -3  -7   9      135.96      122.35      6.17 o 
  -2  -7   9      173.30      190.28      7.37 o 
  -1  -7   9      114.82      101.27      5.35 o 
   0  -7   9       16.86        9.86      3.17 o 
   1  -7   9       11.68       13.12      3.12 o 
   2  -7   9      540.13      535.86     19.95 o 
   3  -7   9      162.18      164.47      6.78 o 
   4  -7   9      544.82      565.92     14.29 o 
   5  -7   9      227.17      214.70     13.32 o 
   6  -7   9       99.40       89.40      6.18 o 
   7  -7   9      250.84      240.88     15.67 o 
   8  -7   9       32.84       29.99      6.45 o 
  -8  -6   9        5.46        4.17      5.02 o 
  -7  -6   9       50.84       51.04      6.21 o 
  -6  -6   9        0.33        2.62      3.72 o 
  -5  -6   9      210.32      191.40      7.82 o 
  -4  -6   9      297.87      321.88     12.26 o 
  -3  -6   9        7.24        8.33      3.24 o 
  -2  -6   9       21.32       14.12      8.34 o 
  -1  -6   9     1041.70     1020.79     20.97 o 
   0  -6   9      614.06      625.93     14.36 o 
   1  -6   9      302.00      324.87      9.06 o 
   2  -6   9      303.33      298.13      6.83 o 
   3  -6   9      408.56      378.48     21.56 o 
   4  -6   9       33.49       18.46      3.99 o 
   5  -6   9      514.80      494.13     13.34 o 
   6  -6   9      396.26      365.20     11.63 o 
   7  -6   9      245.39      232.64      9.54 o 
   8  -6   9      316.19      325.24     11.91 o 
  -9  -5   9        8.83        6.28      6.16 o 
  -8  -5   9       39.03       33.09     10.92 o 
  -7  -5   9       29.13       26.74      6.96 o 
  -6  -5   9      162.96      185.00      7.50 o 
  -5  -5   9      135.32      128.85      6.18 o 
  -4  -5   9      934.32      990.17     23.54 o 
  -3  -5   9     2319.78     2383.76     42.83 o 
  -2  -5   9      215.75      190.99      9.20 o 
  -1  -5   9     1125.48     1067.18     21.31 o 
   0  -5   9      141.62      143.18      5.65 o 
   1  -5   9       59.39       44.19      2.79 o 
   2  -5   9        5.33        1.50      2.04 o 
   3  -5   9     2551.00     2621.04     67.68 o 
   4  -5   9      177.00      171.75      7.62 o 
   5  -5   9      607.19      595.74     14.93 o 
   6  -5   9      586.70      557.30     14.82 o 
   7  -5   9        1.19        1.32      4.67 o 
   8  -5   9       22.36       12.71      5.54 o 
  -9  -4   9      489.43      524.09     14.78 o 
  -8  -4   9       92.20       98.29      6.15 o 
  -7  -4   9        6.78        7.69      3.67 o 
  -6  -4   9       22.61       20.33      4.00 o 
  -5  -4   9        4.57        4.90      3.46 o 
  -4  -4   9        9.58        3.30      2.68 o 
  -3  -4   9      697.33      770.02     16.50 o 
  -2  -4   9      160.89      133.86      5.39 o 
  -1  -4   9      376.90      364.71      9.35 o 
   0  -4   9     2159.13     2186.00     36.01 o 
   1  -4   9     1649.23     1636.62     23.99 o 
   2  -4   9      472.02      502.82      9.37 o 
   3  -4   9      297.75      316.03      6.95 o 
   4  -4   9       35.08       20.37      3.60 o 
   5  -4   9       43.67       37.37      4.82 o 
   6  -4   9      302.28      309.33     10.20 o 
   7  -4   9     1211.96     1159.63     25.45 o 
   8  -4   9       60.42       55.48      6.83 o 
 -10  -3   9        0.35       -3.97      4.84 o 
  -9  -3   9       93.23       84.74      6.17 o 
  -8  -3   9      114.62      106.18      6.05 o 
  -7  -3   9       42.41       35.88      5.09 o 
  -6  -3   9      139.86      129.75      5.81 o 
  -5  -3   9     2756.71     2858.63     50.12 o 
  -4  -3   9     1225.23     1216.80     23.66 o 
  -3  -3   9      444.20      411.28     10.24 o 
  -2  -3   9     1514.09     1561.73     28.68 o 
  -1  -3   9      898.92      917.01     39.08 o 
   0  -3   9      258.83      261.87      5.61 o 
   1  -3   9     1047.52     1084.88     19.35 o 
   2  -3   9      835.78      777.71     15.91 o 
   3  -3   9      188.09      168.15      4.85 o 
   4  -3   9      538.84      559.84     16.55 o 
   5  -3   9       39.77       46.10     14.28 o 
   6  -3   9      263.98      248.25      8.91 o 
   7  -3   9      153.84      151.92      7.72 o 
   8  -3   9        1.44        1.78      7.32 o 
 -10  -2   9       36.37       38.05      8.32 o 
  -9  -2   9       20.55       13.23      4.48 o 
  -8  -2   9      734.88      763.33     17.66 o 
  -7  -2   9     1509.76     1521.16     29.35 o 
  -6  -2   9       28.88       27.02      3.74 o 
  -5  -2   9      253.60      231.58      7.31 o 
  -4  -2   9      501.89      475.35     11.23 o 
  -3  -2   9     1011.21     1109.67     21.33 o 
  -2  -2   9     1233.69     1188.85     17.50 o 
  -1  -2   9     3741.79     3781.18     51.11 o 
   0  -2   9      257.88      240.32      5.26 o 
   1  -2   9     1460.02     1466.63     22.96 o 
   2  -2   9     1217.92     1140.85     17.70 o 
   3  -2   9       22.83       26.02      3.89 o 
   4  -2   9       52.16       47.21      4.01 o 
   5  -2   9      122.62       95.63      5.95 o 
   6  -2   9       46.92       60.12      8.61 o 
   7  -2   9       95.73       96.27      9.18 o 
   8  -2   9      544.22      554.58     22.81 o 
 -11  -1   9      185.96      184.00     12.79 o 
 -10  -1   9      147.94      160.10     11.23 o 
  -9  -1   9        3.52        1.83      3.70 o 
  -8  -1   9      126.13      117.31      5.86 o 
  -7  -1   9       11.14        4.77      2.84 o 
  -6  -1   9      194.22      175.94      6.28 o 
  -5  -1   9      169.70      167.59      5.93 o 
  -4  -1   9     2464.52     2569.67     45.31 o 
  -3  -1   9     1886.50     1868.75     26.33 o 
  -2  -1   9        1.98        2.60      1.29 o 
  -1  -1   9      543.50      503.48      8.73 o 
   0  -1   9       27.02       18.25      2.46 o 
   1  -1   9       10.65       12.47      2.53 o 
   2  -1   9       20.41       19.77      3.77 o 
   3  -1   9      325.24      310.98      6.97 o 
   4  -1   9       36.16       35.11      4.85 o 
   5  -1   9      548.20      577.43     20.83 o 
   6  -1   9      139.23      160.55     10.65 o 
   7  -1   9      101.82       82.29      8.61 o 
   8  -1   9      297.14      307.31     16.36 o 
 -11   0   9       99.94      104.52     10.06 o 
 -10   0   9      345.46      355.85     16.08 o 
  -9   0   9     1089.64     1209.30     35.86 o 
  -8   0   9      119.35      102.28      6.53 o 
  -7   0   9       29.96       25.53      3.52 o 
  -6   0   9      443.23      444.69     10.91 o 
  -5   0   9       59.35       62.83      3.75 o 
  -4   0   9       35.90       31.57      2.48 o 
  -3   0   9      576.50      632.36     10.30 o 
  -2   0   9      777.06      787.17     14.98 o 
  -1   0   9       89.25      112.06      3.39 o 
   0   0   9      329.26      310.80      6.30 o 
   1   0   9      302.94      271.92      5.98 o 
   2   0   9     1347.97     1390.17     20.99 o 
   3   0   9     1087.90     1132.25     22.17 o 
   4   0   9      206.19      178.68      6.72 o 
   5   0   9      366.00      360.13     15.82 o 
   6   0   9        5.25        3.71      5.76 o 
   7   0   9      147.08      158.77     11.58 o 
   8   0   9       59.64       63.07      9.82 o 
 -11   1   9      118.17      122.81     10.68 o 
 -10   1   9       38.01       29.80      7.18 o 
  -9   1   9      123.17      126.26      9.30 o 
  -8   1   9       98.48       53.75      5.57 o 
  -7   1   9      234.02      217.77      9.51 o 
  -6   1   9       27.96        6.92      2.40 o 
  -5   1   9      562.01      543.18      9.44 o 
  -4   1   9      307.35      311.73      6.14 o 
  -3   1   9      693.17      680.65     13.37 o 
  -2   1   9     3849.66     3972.16     58.46 o 
  -1   1   9       12.53       13.33      1.85 o 
   0   1   9     1197.85     1124.76     17.09 o 
   1   1   9        1.25        1.30      1.65 o 
   2   1   9       14.46       24.46      5.73 o 
   3   1   9     1093.32     1090.82     21.86 o 
   4   1   9     1182.25     1253.69     24.91 o 
   5   1   9        3.89       10.73      3.98 o 
   6   1   9      352.12      398.26     17.98 o 
   7   1   9      158.01      188.47     12.27 o 
 -11   2   9        1.07       -4.21      6.42 o 
 -10   2   9        5.13        8.32      5.47 o 
  -9   2   9      285.70      290.83     13.84 o 
  -8   2   9      882.75      894.15     18.71 o 
  -7   2   9      542.28      512.72     11.72 o 
  -6   2   9       58.78       61.07      2.94 o 
  -5   2   9     3036.67     3143.13     52.23 o 
  -4   2   9      107.47      118.43      4.32 o 
  -3   2   9       26.27       10.90      2.33 o 
  -2   2   9       25.98       26.58      3.65 o 
  -1   2   9     2086.86     2131.69     34.41 o 
   0   2   9      347.31      374.42      9.43 o 
   1   2   9     2522.41     2543.05     44.17 o 
   2   2   9     2787.71     2765.85     48.08 o 
   3   2   9     1964.70     2040.53     37.19 o 
   4   2   9      616.23      629.63     24.32 o 
   5   2   9        8.43        5.40      6.81 o 
   6   2   9        0.73       -3.00      6.61 o 
   7   2   9      110.05      105.45     10.51 o 
 -11   3   9      242.61      280.34     15.43 o 
 -10   3   9      129.18      122.74      9.44 o 
  -9   3   9       19.63       16.81      6.16 o 
  -8   3   9       59.56       61.59      4.33 o 
  -7   3   9        1.89       -2.11      2.11 o 
  -6   3   9      130.61      165.54      5.68 o 
  -5   3   9      749.96      729.75     12.14 o 
  -4   3   9     1491.33     1443.29     21.30 o 
  -3   3   9       48.46       43.18      2.43 o 
  -2   3   9       16.38        6.42      1.69 o 
  -1   3   9     2492.10     2528.95     43.67 o 
   0   3   9      454.09      444.65     16.60 o 
   1   3   9     1596.05     1531.76     28.70 o 
   2   3   9       52.72       59.63      4.46 o 
   3   3   9      439.02      427.57     19.09 o 
   4   3   9      134.64      143.94      7.37 o 
   5   3   9      846.26      894.24     20.46 o 
   6   3   9      128.93      123.55     10.82 o 
 -11   4   9      125.63      108.02      9.87 o 
 -10   4   9       47.29       51.20      8.44 o 
  -9   4   9      152.74      157.95      6.85 o 
  -8   4   9       94.52       96.18      5.19 o 
  -7   4   9     1588.31     1613.25     26.29 o 
  -6   4   9     2292.52     2241.36     39.74 o 
  -5   4   9      124.80      118.00      3.88 o 
  -4   4   9      820.75      811.82     16.47 o 
  -3   4   9      462.96      439.80     12.97 o 
  -2   4   9      568.14      592.38     13.50 o 
  -1   4   9     2100.28     2142.74     44.53 o 
   0   4   9     2135.36     2151.16     38.50 o 
   1   4   9       34.57       21.22      3.46 o 
   2   4   9      347.96      331.71      9.90 o 
   3   4   9      100.44      108.01      5.84 o 
   4   4   9      151.74      175.24      7.73 o 
   5   4   9      165.64      147.83      7.48 o 
   6   4   9        3.57        6.11      5.21 o 
 -11   5   9      198.85      216.77     13.34 o 
 -10   5   9      333.25      336.61     15.65 o 
  -9   5   9     1396.58     1415.92     30.00 o 
  -8   5   9      342.88      350.27      9.99 o 
  -7   5   9      359.64      338.01      7.54 o 
  -6   5   9       66.43       71.01      4.28 o 
  -5   5   9      867.84      898.98     14.74 o 
  -4   5   9       18.95       14.70      4.99 o 
  -3   5   9     1712.27     1756.42     31.98 o 
  -2   5   9     2719.32     2752.87     47.78 o 
  -1   5   9       90.99       85.01      4.70 o 
   0   5   9      189.84      207.16      7.42 o 
   1   5   9       98.46       77.94      5.13 o 
   2   5   9       93.16       73.26      5.19 o 
   3   5   9       43.51       36.91      4.98 o 
   4   5   9      439.01      467.53     13.53 o 
   5   5   9      189.62      208.97      9.23 o 
 -11   6   9        5.94       14.96      7.73 o 
 -10   6   9       22.35       23.62      9.51 o 
  -9   6   9       13.47       14.89      4.20 o 
  -8   6   9      845.20      880.88     19.27 o 
  -7   6   9        3.62        1.98      3.17 o 
  -6   6   9      134.27      140.94      4.62 o 
  -5   6   9     1397.10     1427.40     27.09 o 
  -4   6   9      719.23      709.95     19.68 o 
  -3   6   9     1861.60     1912.69     34.94 o 
  -2   6   9        2.92        5.39      3.94 o 
  -1   6   9      209.68      214.10      7.70 o 
   0   6   9       61.08       68.16      5.75 o 
   1   6   9      866.73      899.20     24.61 o 
   2   6   9      227.11      256.69     15.52 o 
   3   6   9      230.42      209.36      8.64 o 
   4   6   9      181.95      169.74      8.36 o 
 -11   7   9      123.62      150.23      8.23 o 
 -10   7   9      229.31      246.30     10.33 o 
  -9   7   9        1.76        1.55      4.03 o 
  -8   7   9      111.54      106.54      5.97 o 
  -7   7   9        0.15       -2.14      4.69 o 
  -6   7   9      361.12      356.97     10.11 o 
  -5   7   9      179.72      179.92      7.05 o 
  -4   7   9      721.19      697.47     15.95 o 
  -3   7   9       74.05       69.88      4.78 o 
  -2   7   9       83.90       88.33      5.20 o 
  -1   7   9      185.96      189.67      7.57 o 
   0   7   9       41.56       41.03      6.50 o 
   1   7   9      578.66      567.85     15.06 o 
   2   7   9        2.85       -1.58      4.29 o 
   3   7   9        1.84        4.22      4.98 o 
 -10   8   9       77.82      100.83      7.37 o 
  -9   8   9      275.75      295.23     17.96 o 
  -8   8   9       28.21       30.49      7.23 o 
  -7   8   9      733.33      751.54     24.95 o 
  -6   8   9      733.36      708.26     23.76 o 
  -5   8   9      215.86      213.59      8.07 o 
  -4   8   9      418.54      439.94     12.00 o 
  -3   8   9       53.40       40.16      4.99 o 
  -2   8   9      234.77      249.10      8.85 o 
  -1   8   9       16.49        7.92      4.15 o 
   0   8   9      127.77      124.83      6.82 o 
   1   8   9      126.29      136.61      7.46 o 
   2   8   9      219.04      223.10      9.65 o 
 -10   9   9       82.41       85.00      9.25 o 
  -9   9   9      295.18      334.95     16.20 o 
  -8   9   9        3.56        8.56      6.64 o 
  -7   9   9      326.60      301.11     14.58 o 
  -6   9   9       15.17       18.05      6.83 o 
  -5   9   9      273.49      294.46     10.04 o 
  -4   9   9        2.80       -3.70      8.29 o 
  -3   9   9      419.07      434.53     12.62 o 
  -2   9   9       89.89       90.23      5.93 o 
  -1   9   9      129.11      126.02      7.11 o 
   0   9   9       60.39       52.50      6.48 o 
   1   9   9       24.20       21.76      6.02 o 
  -8  10   9      314.60      324.82     16.03 o 
  -7  10   9       27.68       33.70      8.47 o 
  -6  10   9       91.90       83.31      8.56 o 
  -5  10   9      163.86      180.94     11.39 o 
  -4  10   9       90.35       99.97      6.66 o 
  -3  10   9      353.78      345.75     11.56 o 
  -2  10   9       75.15       54.61      8.97 o 
  -1  10   9       28.64       26.81      5.84 o 
  -6  11   9       50.16       39.88      9.08 o 
  -5  11   9        7.76        5.04      7.04 o 
  -4  11   9      129.26      131.66      7.85 o 
  -3  11   9       14.06        9.20      8.01 o 
  -1 -11  10      129.33      126.22      7.75 o 
   0 -11  10        6.66        3.35      7.92 o 
   1 -11  10      111.09      107.88     10.58 o 
   2 -11  10        3.26        2.62      7.73 o 
   3 -11  10      235.15      256.90     15.91 o 
  -3 -10  10       35.66       38.95      6.53 o 
  -2 -10  10        0.19        0.22      4.70 o 
  -1 -10  10        1.55        3.48      4.65 o 
   0 -10  10      371.81      406.06     25.59 o 
   1 -10  10      106.94      115.46     10.30 o 
   2 -10  10      421.61      467.44     20.50 o 
   3 -10  10      404.34      413.50     19.05 o 
   4 -10  10        7.69        2.62      7.09 o 
   5 -10  10      107.41      131.21     11.61 o 
  -5  -9  10       36.74       39.24      6.70 o 
  -4  -9  10       23.05       35.54      5.82 o 
  -3  -9  10      156.67      160.46      8.00 o 
  -2  -9  10      238.73      242.60      9.43 o 
  -1  -9  10       98.14      126.01      6.93 o 
   0  -9  10      208.59      235.33      8.90 o 
   1  -9  10        0.73        1.55      5.87 o 
   2  -9  10        0.36        4.99      5.49 o 
   3  -9  10        8.27        5.33      6.42 o 
   4  -9  10      188.12      178.41     12.03 o 
   5  -9  10       71.92       90.21     11.46 o 
   6  -9  10       73.15       93.89     12.30 o 
  -6  -8  10       70.09       66.91      9.49 o 
  -5  -8  10      238.85      258.51     10.20 o 
  -4  -8  10       27.91       19.59      4.57 o 
  -3  -8  10      107.30      109.34      6.45 o 
  -2  -8  10        0.18        3.62      3.66 o 
  -1  -8  10      314.02      336.97     10.56 o 
   0  -8  10        2.61        1.81      3.40 o 
   1  -8  10      283.39      273.27      9.04 o 
   2  -8  10      163.19      149.02     10.63 o 
   3  -8  10      119.20      116.32      9.28 o 
   4  -8  10      375.21      374.81     17.55 o 
   5  -8  10       40.13       30.74      6.64 o 
   6  -8  10      103.96       99.68     12.70 o 
   7  -8  10        1.18        5.38      5.72 o 
  -7  -7  10        0.64       -4.93      4.93 o 
  -6  -7  10       52.83       64.18      8.88 o 
  -5  -7  10       99.65      105.75      6.48 o 
  -4  -7  10      351.88      350.75     11.06 o 
  -3  -7  10       21.21       22.01      4.10 o 
  -2  -7  10      119.12      126.23      6.23 o 
  -1  -7  10      889.28      893.75     19.60 o 
   0  -7  10      108.86       86.30      4.99 o 
   1  -7  10      236.67      228.37      7.88 o 
   2  -7  10      197.72      194.42     11.11 o 
   3  -7  10      188.87      160.91     10.32 o 
   4  -7  10       15.37        1.86      3.79 o 
   5  -7  10      202.59      200.74      8.28 o 
   6  -7  10      292.66      293.59     10.65 o 
   7  -7  10      166.59      160.63     13.52 o 
  -8  -6  10       13.34       19.08      5.81 o 
  -7  -6  10      285.95      303.01     10.87 o 
  -6  -6  10      255.28      275.62      9.93 o 
  -5  -6  10       76.76       70.69      6.06 o 
  -4  -6  10       99.85      110.45      6.04 o 
  -3  -6  10       18.73       16.33      3.57 o 
  -2  -6  10      136.73      140.58      6.30 o 
  -1  -6  10      214.57      206.50      7.38 o 
   0  -6  10      461.05      455.19     11.64 o 
   1  -6  10      517.79      505.85     12.50 o 
   2  -6  10       30.28       26.01      5.54 o 
   3  -6  10      234.81      225.04      9.76 o 
   4  -6  10      232.48      237.64     10.62 o 
   5  -6  10      617.52      630.75     16.47 o 
   6  -6  10      231.29      220.18      9.14 o 
   7  -6  10       16.30       13.34      5.10 o 
  -9  -5  10      178.99      195.30      9.29 o 
  -8  -5  10       30.64       36.33      5.61 o 
  -7  -5  10       14.33       12.99      4.79 o 
  -6  -5  10       99.88       91.29      5.60 o 
  -5  -5  10        5.51        2.93      3.18 o 
  -4  -5  10       16.95        9.70      3.21 o 
  -3  -5  10      880.60      884.15     19.10 o 
  -2  -5  10      730.69      709.70     15.94 o 
  -1  -5  10      512.43      501.05     12.26 o 
   0  -5  10     1653.04     1675.90     48.41 o 
   1  -5  10      118.72      116.91      5.27 o 
   2  -5  10      774.16      779.63     13.41 o 
   4  -5  10      469.21      460.83     12.33 o 
   5  -5  10       65.47       61.41      5.93 o 
   6  -5  10      652.11      643.37     16.65 o 
   7  -5  10      454.76      479.69     14.31 o 
   8  -5  10      118.21      142.38     11.94 o 
  -9  -4  10       58.77       41.32     10.43 o 
  -8  -4  10        0.79        5.26      4.14 o 
  -7  -4  10       33.11       33.47      4.86 o 
  -6  -4  10       42.50       42.46      7.68 o 
  -5  -4  10     1543.35     1493.06     29.12 o 
  -4  -4  10     1078.55     1081.25     22.22 o 
  -3  -4  10     1241.88     1322.54     25.73 o 
  -2  -4  10      851.16      852.22     17.91 o 
  -1  -4  10      528.59      530.44     12.45 o 
   0  -4  10       56.74       55.12      3.71 o 
   1  -4  10     2238.89     2244.51     32.11 o 
   2  -4  10      224.12      234.20      5.92 o 
   3  -4  10      344.58      331.83      9.47 o 
   4  -4  10      245.81      247.55      8.43 o 
   5  -4  10      166.57      169.21      7.37 o 
   6  -4  10      271.01      261.31      9.57 o 
   7  -4  10       48.53       38.86      5.72 o 
   8  -4  10       25.19       22.43      8.40 o 
 -10  -3  10       65.16       81.61      7.59 o 
  -9  -3  10       12.83        1.53      8.25 o 
  -8  -3  10      256.88      253.49     17.40 o 
  -7  -3  10      170.55      162.97      7.05 o 
  -6  -3  10        0.32        2.01      2.89 o 
  -5  -3  10       16.31       12.37      3.12 o 
  -4  -3  10      139.89      134.02      5.61 o 
  -3  -3  10      108.67      109.08      7.98 o 
  -2  -3  10        3.51        2.94      2.19 o 
  -1  -3  10     1781.04     1828.80     33.15 o 
   0  -3  10      562.25      568.71     10.02 o 
   1  -3  10     3306.59     3200.93     44.37 o 
   2  -3  10       94.76       94.19      4.65 o 
   3  -3  10       41.21       39.97      5.17 o 
   4  -3  10      415.68      387.14     10.80 o 
   5  -3  10       92.27       76.66      5.32 o 
   6  -3  10      493.21      506.23     13.87 o 
   7  -3  10      455.59      465.28     20.12 o 
   8  -3  10       53.63       49.32     10.06 o 
 -10  -2  10        9.32        9.88      5.02 o 
  -9  -2  10       46.16       39.03      5.49 o 
  -8  -2  10        8.99        1.89      3.77 o 
  -7  -2  10      422.60      410.99     11.31 o 
  -6  -2  10      500.75      480.64     12.18 o 
  -5  -2  10       90.21      109.58      5.10 o 
  -4  -2  10      211.01      179.54      6.27 o 
  -3  -2  10       77.57       84.47      4.32 o 
  -2  -2  10     1741.47     1697.11     30.87 o 
  -1  -2  10       70.64       76.67      2.96 o 
   0  -2  10     1133.52     1133.84     17.40 o 
   1  -2  10       67.24       69.53      3.17 o 
   2  -2  10     1375.65     1315.20     28.40 o 
   3  -2  10      248.86      242.34      7.48 o 
   4  -2  10      300.12      262.05      8.57 o 
   5  -2  10      652.54      649.33     22.62 o 
   6  -2  10       30.28       35.15      7.59 o 
   7  -2  10       40.88       25.49      7.80 o 
 -11  -1  10       35.07       33.77      9.01 o 
 -10  -1  10       83.98      100.55      9.37 o 
  -9  -1  10     1009.45     1019.12     22.17 o 
  -8  -1  10      611.48      583.64     14.47 o 
  -7  -1  10      649.20      679.72     15.61 o 
  -6  -1  10      957.46      980.34     20.16 o 
  -5  -1  10       10.68        6.76      2.62 o 
  -4  -1  10      551.13      568.78     12.90 o 
  -3  -1  10     1390.15     1464.32     27.11 o 
  -2  -1  10      982.83     1011.40     15.53 o 
  -1  -1  10      101.56       86.55      3.10 o 
   0  -1  10     1905.17     1862.49     32.59 o 
   1  -1  10      157.82      139.11      4.19 o 
   2  -1  10     1694.79     1676.23     24.95 o 
   3  -1  10      474.54      506.28     10.24 o 
   4  -1  10      210.92      185.50      6.98 o 
   5  -1  10      239.41      227.24     12.44 o 
   6  -1  10       52.26       61.36      9.13 o 
   7  -1  10       98.75      109.97     10.04 o 
 -11   0  10        3.52       15.20      7.61 o 
 -10   0  10       13.87        8.13      6.33 o 
  -9   0  10       34.27       16.33      4.08 o 
  -8   0  10      122.52      109.75      5.78 o 
  -7   0  10      170.02      149.44      6.13 o 
  -6   0  10       21.54       20.13      4.79 o 
  -5   0  10      588.90      572.15     13.00 o 
  -4   0  10       77.81       71.65      4.11 o 
  -3   0  10      883.72      910.16     14.19 o 
  -2   0  10      150.14      123.71      5.79 o 
  -1   0  10      457.34      449.36      8.29 o 
   0   0  10      726.97      745.85     12.37 o 
   1   0  10      845.30      844.61     13.89 o 
   2   0  10      254.37      265.97      6.33 o 
   3   0  10      883.73      897.54     18.79 o 
   4   0  10       42.16       57.75      6.71 o 
   5   0  10       99.35       86.57      8.28 o 
   6   0  10      350.43      383.04     17.43 o 
   7   0  10        7.68        4.33      7.13 o 
 -11   1  10      206.95      210.52     12.44 o 
  -8   1  10      838.04      813.25     29.64 o 
  -7   1  10      229.39      200.70      7.00 o 
  -6   1  10      757.39      768.69     16.40 o 
  -5   1  10      564.15      578.76     10.06 o 
  -4   1  10      374.63      369.62      7.12 o 
  -3   1  10       12.31        5.48      2.02 o 
  -2   1  10     1424.87     1403.26     20.74 o 
  -1   1  10     1998.96     2018.22     28.80 o 
   0   1  10       66.27       67.08      2.98 o 
   1   1  10     1653.27     1657.90     30.40 o 
   2   1  10      125.41      129.49     11.26 o 
   3   1  10      944.61      984.34     20.62 o 
   4   1  10       68.64       73.39      4.99 o 
   5   1  10       70.70       57.22      8.30 o 
   6   1  10       25.07       25.02      7.37 o 
   7   1  10      179.31      164.88     12.39 o 
 -11   2  10      423.63      434.55     19.26 o 
 -10   2  10      347.95      317.47     15.48 o 
  -9   2  10       11.02       12.79      5.83 o 
  -8   2  10      114.26       90.84     11.59 o 
  -7   2  10      668.41      629.99     19.64 o 
  -6   2  10      100.68       86.41      3.34 o 
  -5   2  10      104.43      109.30      3.70 o 
  -4   2  10     1808.15     1794.16     31.44 o 
  -3   2  10       84.33       85.18      3.20 o 
  -2   2  10       46.77       31.26      4.08 o 
  -1   2  10      385.52      391.24     23.88 o 
   0   2  10        8.41        6.94      2.81 o 
   1   2  10      751.18      782.83     16.87 o 
   2   2  10      315.44      299.37      9.07 o 
   3   2  10      105.92      101.15      5.57 o 
   4   2  10       98.98      120.38      6.31 o 
   5   2  10      266.86      301.02     10.32 o 
   6   2  10       53.36       69.90     10.68 o 
 -11   3  10        6.53        2.90      6.04 o 
 -10   3  10      247.79      249.57     13.56 o 
  -9   3  10      165.38      157.46     10.25 o 
  -8   3  10       69.69       65.78      4.63 o 
  -7   3  10     1337.87     1317.10     25.18 o 
  -6   3  10      195.49      199.74      5.35 o 
  -5   3  10      911.26     1007.75     34.89 o 
  -4   3  10       10.77        3.58      1.87 o 
  -3   3  10      300.65      326.70      6.78 o 
  -2   3  10        5.04        2.91      2.45 o 
  -1   3  10      569.36      587.45     13.39 o 
   0   3  10      379.02      384.57     10.32 o 
   1   3  10      162.79      176.33      6.82 o 
   2   3  10      605.16      597.77     15.79 o 
   3   3  10        1.85        1.07      3.43 o 
   4   3  10      179.97      187.78      8.03 o 
   5   3  10      125.92      114.90      7.20 o 
   6   3  10        0.34       -7.11      7.11 o 
 -11   4  10        7.54       11.53      6.54 o 
 -10   4  10        6.55       -2.57      5.83 o 
  -9   4  10      288.30      283.37     13.91 o 
  -8   4  10      167.24      191.07      7.14 o 
  -7   4  10        5.50        5.71      2.47 o 
  -6   4  10      612.77      561.18     10.44 o 
  -5   4  10      202.01      178.52      6.15 o 
  -4   4  10      153.33      142.97      4.85 o 
  -3   4  10     1355.92     1380.59     25.92 o 
  -2   4  10      140.67      138.12      5.75 o 
  -1   4  10     1306.85     1248.70     24.41 o 
   0   4  10      680.87      746.67     20.86 o 
   1   4  10       10.36        5.14      3.38 o 
   2   4  10       39.71       34.39      4.46 o 
   3   4  10      722.04      709.39     19.44 o 
   4   4  10      353.36      373.73     11.83 o 
   5   4  10      912.51      980.89     22.80 o 
 -11   5  10      240.31      259.65     14.70 o 
 -10   5  10       68.03       57.91      8.82 o 
  -9   5  10      160.49      162.77      6.95 o 
  -8   5  10      292.36      316.68      9.45 o 
  -7   5  10        2.26        1.73      2.36 o 
  -6   5  10      468.61      475.30     21.22 o 
  -5   5  10      462.43      462.51     11.43 o 
  -4   5  10      421.87      392.75     10.29 o 
  -3   5  10      980.29      989.04     20.19 o 
  -2   5  10       11.67        5.14      4.27 o 
  -1   5  10       64.85       78.60      4.78 o 
   0   5  10        3.11        3.83      3.23 o 
   1   5  10      892.79      894.38     19.79 o 
   2   5  10      180.15      197.41     12.74 o 
   3   5  10      616.03      598.94     15.74 o 
   4   5  10      727.98      804.36     19.80 o 
 -11   6  10      291.51      310.67     16.15 o 
 -10   6  10       87.65       92.58      8.87 o 
  -9   6  10       47.73       52.80      5.55 o 
  -8   6  10      127.97      125.63      6.28 o 
  -7   6  10      195.65      194.30      7.17 o 
  -6   6  10        5.49       -1.70      3.08 o 
  -5   6  10      988.01     1001.37     22.49 o 
  -4   6  10       86.84       87.15      9.12 o 
  -3   6  10       82.80       71.70      4.52 o 
  -2   6  10     1096.67     1045.54     21.75 o 
  -1   6  10       34.32       37.20      4.67 o 
   0   6  10      163.78      132.64      6.47 o 
   1   6  10      185.69      185.02      7.74 o 
   2   6  10       16.74       12.27      4.50 o 
   3   6  10       34.73       39.30      6.10 o 
   4   6  10      374.19      363.25     12.48 o 
 -10   7  10        2.57       -3.31      4.64 o 
  -9   7  10      207.29      206.96      8.32 o 
  -8   7  10       79.77       87.97      7.94 o 
  -7   7  10     1040.07     1036.50     31.01 o 
  -5   7  10     1122.45     1165.90     23.75 o 
  -4   7  10      545.91      540.41     13.64 o 
  -3   7  10        8.71        5.73      3.56 o 
  -2   7  10        3.54        0.47      3.39 o 
  -1   7  10      349.05      336.27     22.36 o 
   0   7  10      720.74      790.85     18.75 o 
   1   7  10      310.86      333.82     11.17 o 
   2   7  10      267.17      279.78     10.36 o 
   3   7  10       67.18       65.58      9.00 o 
 -10   8  10      340.01      350.31     16.43 o 
  -9   8  10      173.43      200.98     12.63 o 
  -8   8  10        5.09       13.46      6.47 o 
  -7   8  10      336.06      334.88     15.08 o 
  -6   8  10      395.50      397.47     16.60 o 
  -5   8  10      388.64      385.19     11.36 o 
  -4   8  10      568.74      581.51     23.76 o 
  -3   8  10      326.72      325.08     10.45 o 
  -2   8  10       23.26       19.48      4.58 o 
  -1   8  10      457.08      492.91     17.12 o 
   0   8  10      143.22      154.27      7.83 o 
   1   8  10        9.41        9.96      4.78 o 
   2   8  10        2.63       -0.29      5.36 o 
  -9   9  10       48.21       54.63      9.68 o 
  -8   9  10       31.68       30.99      8.01 o 
  -7   9  10       54.89       72.80      9.42 o 
  -6   9  10      483.76      475.29     19.00 o 
  -5   9  10        1.64        0.14      4.18 o 
  -4   9  10       59.64       37.22     15.62 o 
  -3   9  10      294.23      281.15     14.73 o 
  -2   9  10       26.06       22.25      5.03 o 
  -1   9  10        1.49        1.25      5.22 o 
   0   9  10       26.54       13.57      5.34 o 
  -8  10  10      105.76       98.34      9.73 o 
  -7  10  10       59.37       73.06     10.18 o 
  -6  10  10       20.89       14.96      6.94 o 
  -5  10  10      324.24      335.38     16.15 o 
  -4  10  10      193.43      202.78      8.94 o 
  -3  10  10       48.40       56.90     11.82 o 
  -2  10  10       77.32       55.00      6.95 o 
   1 -11  11       15.60       19.60      8.20 o 
  -3 -10  11      284.78      305.56     11.77 o 
  -2 -10  11      131.90      135.56      7.91 o 
  -1 -10  11      158.57      174.95      8.58 o 
   0 -10  11      102.89      113.82     10.58 o 
   1 -10  11       12.39       10.46      6.68 o 
   2 -10  11       69.79       90.80     10.18 o 
   3 -10  11      138.18      145.31     11.32 o 
   4 -10  11       32.46       28.92      8.30 o 
  -4  -9  11        6.37        8.91      5.64 o 
  -3  -9  11        9.86       10.63      8.03 o 
  -2  -9  11       44.68       47.66      6.05 o 
  -1  -9  11       65.83       66.85     16.06 o 
   0  -9  11       21.88       27.41      4.88 o 
   1  -9  11      175.94      177.27     11.96 o 
   2  -9  11       37.53       37.74      8.32 o 
   3  -9  11      106.86      110.66     10.16 o 
   4  -9  11        1.68        1.33      6.59 o 
   5  -9  11        5.51        1.14      7.85 o 
  -6  -8  11       10.65        3.96      5.25 o 
  -5  -8  11      104.27       99.39      6.91 o 
  -4  -8  11      254.28      257.95     10.00 o 
  -3  -8  11       73.64       80.61      6.03 o 
  -2  -8  11      198.97      230.43      8.87 o 
  -1  -8  11      531.30      588.35     15.23 o 
   0  -8  11      321.62      350.48     10.89 o 
   1  -8  11      360.32      385.51     17.60 o 
   2  -8  11        5.91        3.07      5.73 o 
   3  -8  11       99.11      102.14      9.70 o 
   4  -8  11      306.48      310.00     16.15 o 
   5  -8  11      239.63      233.71     13.82 o 
   6  -8  11       23.98       17.89      7.32 o 
  -7  -7  11      340.26      356.00     12.55 o 
  -6  -7  11       77.29       90.10      7.15 o 
  -5  -7  11      355.63      353.51     11.57 o 
  -4  -7  11      455.59      444.62     13.09 o 
  -3  -7  11       17.29        7.90      4.02 o 
  -2  -7  11       58.71       68.34      5.03 o 
  -1  -7  11      172.01      182.48      7.41 o 
   0  -7  11      377.57      361.22     10.68 o 
   1  -7  11       16.38       13.32      3.68 o 
   2  -7  11      275.89      319.18     15.22 o 
   3  -7  11       11.27        9.04      5.92 o 
   4  -7  11      172.64      202.70     12.65 o 
   5  -7  11       33.71       33.60      9.33 o 
   6  -7  11        0.51       -4.85      4.85 o 
  -8  -6  11       34.84       44.09      9.06 o 
  -7  -6  11        1.26        6.59      4.85 o 
  -6  -6  11      106.92      112.59      6.82 o 
  -5  -6  11       52.58       58.99      5.83 o 
  -4  -6  11        1.34       -3.20      3.20 o 
  -3  -6  11      915.74      919.94     20.43 o 
  -2  -6  11      626.27      549.61     21.29 o 
  -1  -6  11       81.73       69.14      4.73 o 
   0  -6  11      391.68      384.63     10.76 o 
   1  -6  11        2.74       -2.92      3.09 o 
   2  -6  11     1115.93     1167.09     35.41 o 
   3  -6  11       13.28       11.75      5.90 o 
   4  -6  11      236.09      236.77      8.84 o 
   5  -6  11      138.48      128.45      6.91 o 
   6  -6  11      633.45      642.77     27.96 o 
   7  -6  11        4.65        6.59      5.55 o 
  -8  -5  11      143.68      150.46      7.82 o 
  -7  -5  11        1.17        2.65      4.20 o 
  -6  -5  11      137.13      162.18      7.35 o 
  -5  -5  11        8.00        5.65      4.08 o 
  -4  -5  11      420.49      394.89     11.41 o 
  -3  -5  11      279.51      268.02      8.83 o 
  -2  -5  11        1.56       15.71     11.50 o 
  -1  -5  11       54.69       50.86      5.84 o 
   0  -5  11      168.60      170.98      6.57 o 
   1  -5  11       91.93       90.41      5.06 o 
   2  -5  11       62.25       64.05      4.38 o 
   3  -5  11      927.37      871.37     60.80 o 
   4  -5  11      107.59       96.84      5.93 o 
   5  -5  11       68.85       65.86     14.63 o 
   6  -5  11      228.92      220.60      9.23 o 
   7  -5  11       43.47       26.56      6.19 o 
  -9  -4  11      230.97      236.42      9.81 o 
  -8  -4  11      338.78      333.50     11.16 o 
  -7  -4  11      201.89      177.60      7.78 o 
  -6  -4  11        8.10        6.12      3.71 o 
  -5  -4  11      276.18      280.62      9.21 o 
  -4  -4  11     1214.24     1183.55     27.06 o 
  -3  -4  11        1.94        2.66      2.60 o 
  -2  -4  11       34.58       38.17      3.95 o 
  -1  -4  11        2.68        2.14      2.61 o 
   0  -4  11      135.93      135.63      5.74 o 
   1  -4  11     1338.21     1348.74     26.02 o 
   2  -4  11        8.78        4.47      2.44 o 
   3  -4  11      870.54      814.77     27.21 o 
   4  -4  11      305.11      281.80      9.30 o 
   5  -4  11       22.08       10.52      4.15 o 
   6  -4  11       73.28       65.40      6.59 o 
   7  -4  11      529.51      516.43     21.67 o 
 -10  -3  11       93.35      104.67      7.63 o 
  -9  -3  11       77.11       67.07      6.62 o 
  -8  -3  11        8.93       12.14      4.08 o 
  -7  -3  11      443.38      437.28     12.37 o 
  -6  -3  11      105.36       92.05      5.97 o 
  -5  -3  11      231.01      235.75      8.08 o 
  -4  -3  11       14.20       13.40      4.59 o 
  -3  -3  11        1.29        0.77      2.54 o 
  -2  -3  11      279.75      273.44      8.21 o 
  -1  -3  11        9.80       11.37      4.60 o 
   0  -3  11       76.30       79.53      4.47 o 
   1  -3  11       10.38       11.09      4.32 o 
   2  -3  11     1239.22     1132.75     43.04 o 
   3  -3  11       19.34       11.61      2.71 o 
   4  -3  11      210.40      223.70      8.19 o 
   5  -3  11      662.59      626.12     60.04 o 
   6  -3  11       11.36        6.47      6.33 o 
   7  -3  11       73.00       68.21     10.80 o 
 -10  -2  11       42.95       48.39      6.45 o 
  -9  -2  11       71.15       63.40      6.30 o 
  -8  -2  11       84.22       71.58      5.40 o 
  -7  -2  11      961.30      965.10     20.90 o 
  -6  -2  11      210.86      195.76      8.41 o 
  -5  -2  11        8.39        5.13      2.82 o 
  -4  -2  11       51.60       61.62      4.20 o 
  -3  -2  11      108.14      111.74      5.15 o 
  -2  -2  11      470.52      446.93     19.12 o 
  -1  -2  11     1903.46     1930.76     34.92 o 
   0  -2  11      745.00      736.81     14.83 o 
   1  -2  11      690.65      630.94     11.35 o 
   2  -2  11     2228.42     2224.73     39.17 o 
   3  -2  11        5.95        4.48      2.67 o 
   4  -2  11       57.02       41.60      8.35 o 
   5  -2  11      214.16      187.36     11.20 o 
   6  -2  11      297.63      329.65     16.22 o 
   7  -2  11       32.53       32.11      8.78 o 
 -10  -1  11       13.76       13.53      7.42 o 
  -9  -1  11        1.19        2.69      4.11 o 
  -8  -1  11      371.01      381.18     11.27 o 
  -7  -1  11      248.03      241.26      8.28 o 
  -6  -1  11      159.97      171.54      6.61 o 
  -5  -1  11       92.74       77.80      4.36 o 
  -4  -1  11      248.28      234.45      7.41 o 
  -3  -1  11     1594.91     1689.98     31.08 o 
  -2  -1  11      423.19      420.15      7.97 o 
  -1  -1  11      554.30      493.73     25.88 o 
   0  -1  11        1.13        2.41      1.85 o 
   1  -1  11      828.66      863.09     14.37 o 
   2  -1  11      393.77      355.18      7.79 o 
   3  -1  11     2034.86     2037.90     37.02 o 
   4  -1  11      405.80      410.05     16.72 o 
   5  -1  11      199.67      195.82     11.75 o 
   6  -1  11      125.95      135.01     10.77 o 
 -11   0  11      170.61      179.34     12.72 o 
 -10   0  11       84.17       87.42      9.08 o 
  -9   0  11      544.68      579.31     14.78 o 
  -8   0  11      908.74      875.82     19.26 o 
  -7   0  11        3.69        6.23      3.19 o 
  -6   0  11      925.74      910.50     19.09 o 
  -5   0  11       76.27       68.02      4.15 o 
  -4   0  11        2.21        4.72      2.51 o 
  -3   0  11      234.38      228.61      5.35 o 
  -2   0  11     1911.97     1931.67     35.95 o 
  -1   0  11      164.68      147.14      4.33 o 
   0   0  11      323.39      323.40      7.85 o 
   1   0  11      710.50      694.86     12.18 o 
   2   0  11       83.92       74.43      4.60 o 
   3   0  11      479.79      497.83     12.67 o 
   4   0  11        0.65        2.09      3.54 o 
   5   0  11       65.67       61.67      9.06 o 
   6   0  11        4.09        0.86      6.92 o 
 -11   1  11      512.34      553.32     22.88 o 
 -10   1  11       43.86       41.12      8.20 o 
  -9   1  11       95.10       48.97      7.09 o 
  -8   1  11       80.37       71.99      4.94 o 
  -7   1  11      920.79      922.47     19.48 o 
  -6   1  11        2.20        0.78      2.75 o 
  -5   1  11     1690.90     1662.19     32.90 o 
  -4   1  11      928.47      896.36     14.32 o 
  -3   1  11        2.50        2.80      1.80 o 
  -2   1  11      192.41      199.58      5.04 o 
  -1   1  11       57.60       59.68      3.08 o 
   0   1  11        3.46        2.12      2.63 o 
   1   1  11      413.05      407.92     10.67 o 
   2   1  11     1348.79     1337.23     26.17 o 
   3   1  11       46.92       41.27      6.16 o 
   4   1  11      256.42      289.15      9.65 o 
   5   1  11       18.81       18.67      7.13 o 
   6   1  11       23.49       13.94      7.75 o 
  -8   2  11      229.35      230.77     17.93 o 
  -7   2  11     2130.24     2093.99     38.13 o 
  -6   2  11       97.57       80.59      4.63 o 
  -5   2  11      198.46      197.59      5.14 o 
  -4   2  11      429.87      432.62      8.32 o 
  -3   2  11      827.19      857.72     13.97 o 
  -2   2  11      187.38      190.92      5.03 o 
  -1   2  11      748.74      787.86     16.65 o 
   0   2  11      149.45      153.29      6.07 o 
   1   2  11       47.83       39.31      4.34 o 
   2   2  11      474.01      495.68     12.84 o 
   3   2  11        6.79       11.09      8.12 o 
   4   2  11      173.54      172.53      7.75 o 
   5   2  11       47.10       56.24      9.68 o 
   6   2  11        2.20       -0.74      6.83 o 
 -11   3  11        8.51       10.16      7.30 o 
 -10   3  11      227.35      233.04     13.22 o 
  -9   3  11        1.55        2.52      5.59 o 
  -8   3  11      460.41      501.02     18.86 o 
  -7   3  11      175.67      174.80      9.35 o 
  -6   3  11     1910.03     1910.15     28.04 o 
  -5   3  11      182.36      148.30      4.48 o 
  -4   3  11      328.98      329.23      7.42 o 
  -3   3  11      246.17      227.26      7.11 o 
  -2   3  11       89.78       90.05      4.79 o 
  -1   3  11      242.52      253.43      8.10 o 
   0   3  11      152.03      163.91      6.61 o 
   1   3  11     1088.86     1017.46     21.35 o 
   2   3  11        7.05        8.42      3.82 o 
   3   3  11      614.56      645.51     16.12 o 
   4   3  11      370.58      391.07     12.14 o 
   5   3  11      540.16      556.64     15.55 o 
 -11   4  11       38.86       44.35      9.23 o 
 -10   4  11       24.37       19.19      6.90 o 
  -9   4  11      396.90      410.17     17.12 o 
  -8   4  11      269.87      253.49     12.25 o 
  -7   4  11      209.79      186.85     17.41 o 
  -6   4  11     1149.03     1183.95     27.91 o 
  -5   4  11      184.40      182.01      5.16 o 
  -4   4  11      263.70      278.84      8.25 o 
  -3   4  11        0.38        1.48      2.56 o 
  -2   4  11      817.37      845.38     27.56 o 
  -1   4  11        9.10        8.22      3.20 o 
   0   4  11      123.27      121.86      5.96 o 
   1   4  11       46.24       55.21      5.41 o 
   2   4  11       52.77       49.76      8.78 o 
   3   4  11      462.32      494.31     13.83 o 
   4   4  11      129.41      126.98      7.38 o 
   5   4  11       31.98       40.54      6.73 o 
 -11   5  11      299.36      335.80     16.98 o 
 -10   5  11        1.29       -6.59      6.59 o 
  -9   5  11       54.88       67.14      8.59 o 
  -8   5  11       45.15       68.68      5.66 o 
  -7   5  11      549.94      539.45     13.00 o 
  -6   5  11      221.04      227.48      6.27 o 
  -5   5  11     1678.23     1641.42     30.61 o 
  -4   5  11        9.11        9.02      3.86 o 
  -3   5  11     1271.32     1283.35     25.30 o 
  -2   5  11      754.78      795.14     17.64 o 
  -1   5  11        6.44        7.88      3.55 o 
   0   5  11       19.80       10.82      3.60 o 
   1   5  11        1.93        8.76      4.12 o 
   2   5  11       16.50       20.55      6.49 o 
   3   5  11       32.71       35.39      5.78 o 
   4   5  11      619.26      679.64     18.08 o 
 -11   6  11        1.37        7.82      8.51 o 
 -10   6  11       41.66       58.24      9.23 o 
  -9   6  11       72.90       89.42      6.92 o 
  -8   6  11      167.11      168.01      7.10 o 
  -7   6  11      416.18      405.44     10.98 o 
  -6   6  11        8.95        4.94      6.08 o 
  -5   6  11      838.89      803.19     17.72 o 
  -4   6  11      791.02      766.87     17.30 o 
  -3   6  11      899.65      863.93     36.43 o 
  -2   6  11       63.64       56.80      5.46 o 
  -1   6  11      637.00      614.42     15.40 o 
   0   6  11      170.30      200.01      8.24 o 
   1   6  11      758.57      726.89     17.97 o 
   2   6  11      441.48      453.32     13.65 o 
   3   6  11       10.77       21.85      5.69 o 
 -10   7  11      790.45      842.98     28.87 o 
  -9   7  11       10.09        9.11      6.68 o 
  -8   7  11       18.23       22.21      6.56 o 
  -7   7  11        0.87       -5.09      5.09 o 
  -6   7  11      555.34      566.08     19.98 o 
  -5   7  11       58.30       53.17      7.88 o 
  -4   7  11      830.78      857.46     19.28 o 
  -3   7  11       17.45       10.11      8.80 o 
  -2   7  11       11.25        6.22      4.03 o 
  -1   7  11      365.77      383.48     11.84 o 
   0   7  11       58.09       65.85      6.56 o 
   1   7  11       18.81        9.44      6.17 o 
   2   7  11       38.64       40.94      6.35 o 
 -10   8  11      167.35      160.46     12.20 o 
  -9   8  11      220.39      213.71     12.56 o 
  -8   8  11      159.30      155.46     10.63 o 
  -7   8  11      184.88      210.85     12.11 o 
  -6   8  11      357.77      363.33     11.13 o 
  -5   8  11       92.88       85.54      5.72 o 
  -4   8  11       46.38       47.16     11.65 o 
  -3   8  11       11.99       14.56      5.61 o 
  -2   8  11       11.21        4.77      4.39 o 
  -1   8  11        1.88       -0.11      4.24 o 
   0   8  11      191.53      191.87      8.70 o 
   1   8  11       42.30       48.41      6.48 o 
  -9   9  11      406.17      434.48     18.98 o 
  -8   9  11      217.01      228.52     13.22 o 
  -7   9  11       14.69        7.94      7.04 o 
  -6   9  11       33.16       43.07      8.66 o 
  -5   9  11      287.52      292.15     10.43 o 
  -4   9  11      124.17      131.38     12.20 o 
  -3   9  11      722.48      751.32     18.77 o 
  -2   9  11      234.60      228.58      9.48 o 
  -1   9  11       62.96       64.18      7.40 o 
  -7  10  11      143.47      166.21     12.11 o 
  -6  10  11        2.16       -1.95      6.87 o 
  -5  10  11      151.29      156.48      8.45 o 
  -4  10  11       14.69        8.50      5.53 o 
  -3  10  11       66.86       54.03     13.70 o 
  -2 -10  12       90.93       98.00      8.33 o 
  -1 -10  12        0.50       -1.82      5.37 o 
   0 -10  12        6.41        3.78      7.47 o 
   1 -10  12       40.43       31.61      8.73 o 
   2 -10  12       91.07      104.48     10.99 o 
   3 -10  12      203.46      221.10     14.60 o 
  -4  -9  12       49.99       63.94      8.68 o 
  -3  -9  12        1.71        7.84      5.06 o 
  -2  -9  12      295.54      311.21     11.58 o 
  -1  -9  12       73.04       85.56      6.68 o 
   0  -9  12      122.99      133.57      7.21 o 
   1  -9  12      365.32      375.21     18.07 o 
   2  -9  12        1.41       -1.59      7.06 o 
   3  -9  12        6.28        5.64      7.35 o 
   4  -9  12      106.67       98.01     10.68 o 
  -5  -8  12      151.31      156.41      8.26 o 
  -4  -8  12        2.59        3.94      4.69 o 
  -3  -8  12       47.88       65.01      6.55 o 
  -2  -8  12       32.69       36.68      5.37 o 
  -1  -8  12      239.22      249.08      9.37 o 
   0  -8  12      400.90      420.31     12.40 o 
   1  -8  12      234.78      217.32     13.22 o 
   2  -8  12      150.20      151.06     11.27 o 
   3  -8  12       66.29       79.74     10.30 o 
   4  -8  12       59.83      107.73     12.27 o 
   5  -8  12       11.97       10.49      8.09 o 
  -6  -7  12      203.76      215.99      9.51 o 
  -5  -7  12        9.85        7.67      4.70 o 
  -4  -7  12      256.81      239.77      9.44 o 
  -3  -7  12      573.86      595.61     15.72 o 
  -2  -7  12       95.33      110.94      6.32 o 
  -1  -7  12     1188.84     1200.74     25.25 o 
   0  -7  12      346.22      327.49     10.32 o 
   1  -7  12       37.53       45.28      5.15 o 
   2  -7  12       30.56       17.29      6.23 o 
   3  -7  12      216.28      204.93     12.32 o 
   4  -7  12       30.46       31.65      7.90 o 
   5  -7  12      466.49      494.27     21.52 o 
   6  -7  12       99.09      101.03      8.09 o 
  -7  -6  12      162.78      170.07      8.53 o 
  -6  -6  12      501.33      551.33     26.18 o 
  -5  -6  12       13.39        8.83      4.19 o 
  -4  -6  12      115.44      113.07      6.18 o 
  -3  -6  12       52.24       60.81      5.56 o 
  -2  -6  12      306.58      307.86      9.93 o 
  -1  -6  12      141.58      138.53      6.54 o 
   0  -6  12       82.99       96.19     11.40 o 
   1  -6  12      144.99      153.83      6.81 o 
   2  -6  12       29.44       28.21      6.30 o 
   3  -6  12      340.05      335.97     15.79 o 
   4  -6  12        4.36       -5.97      5.97 o 
   5  -6  12       29.70       25.95      7.52 o 
   6  -6  12       35.90       15.25      5.79 o 
  -8  -5  12       97.26       97.04      6.84 o 
  -7  -5  12        9.88        4.01      4.47 o 
  -6  -5  12        2.25        1.13      3.68 o 
  -5  -5  12      798.82      845.88     19.61 o 
  -4  -5  12      211.12      200.24      7.96 o 
  -3  -5  12      380.11      389.97     11.36 o 
  -2  -5  12      779.09      770.48     17.63 o 
  -1  -5  12        2.09        4.68      6.24 o 
   0  -5  12        3.24        1.67      3.06 o 
   1  -5  12        5.19        7.49      3.60 o 
   2  -5  12       61.15       59.65      8.23 o 
   3  -5  12       39.48       26.59      6.69 o 
   4  -5  12       55.12       39.36      5.40 o 
   5  -5  12       30.07       16.94      5.08 o 
   6  -5  12       94.05       87.99      6.75 o 
  -9  -4  12       68.18       64.95      6.99 o 
  -8  -4  12      270.42      291.70     10.61 o 
  -7  -4  12      264.80      258.79      9.52 o 
  -6  -4  12        1.87       -1.09      3.52 o 
  -5  -4  12     1026.74     1068.00     22.90 o 
  -4  -4  12      199.10      191.84      7.49 o 
  -3  -4  12      204.51      203.86      7.54 o 
  -2  -4  12       46.11       48.43      6.62 o 
  -1  -4  12     1477.24     1494.63     28.84 o 
   0  -4  12      423.92      395.64     10.67 o 
   1  -4  12      773.58      778.39     17.20 o 
   2  -4  12      718.27      701.71     18.38 o 
   3  -4  12        2.23       -0.34      3.52 o 
   4  -4  12      529.27      514.13     13.76 o 
   5  -4  12      128.73      140.61      7.37 o 
   6  -4  12       15.34       11.44      7.66 o 
  -9  -3  12      130.61      130.37      7.50 o 
  -8  -3  12       69.58       60.50      9.42 o 
  -7  -3  12      186.34      166.19      7.97 o 
  -6  -3  12       34.20       26.70      4.16 o 
  -5  -3  12       13.68        9.30      3.17 o 
  -4  -3  12       99.81       98.44      5.17 o 
  -3  -3  12       47.62       45.05      5.95 o 
  -2  -3  12        5.97        0.37      4.00 o 
  -1  -3  12     1071.27     1053.21     21.47 o 
   0  -3  12      311.02      310.99      9.06 o 
   1  -3  12      919.61      915.05     15.40 o 
   2  -3  12      306.12      308.84      7.36 o 
   3  -3  12       46.29       30.89      6.33 o 
   4  -3  12      558.84      477.66     67.57 o 
   5  -3  12      132.33      137.75     10.35 o 
   6  -3  12      394.23      375.81     17.43 o 
 -10  -2  12       66.22       71.20      7.17 o 
  -9  -2  12      146.56      153.60      7.82 o 
  -8  -2  12       91.69       90.50      5.67 o 
  -7  -2  12      107.44       95.00      5.76 o 
  -6  -2  12     1111.92     1101.45     22.99 o 
  -5  -2  12       46.85       51.07      4.57 o 
  -4  -2  12      288.85      271.22     13.69 o 
  -3  -2  12        6.68        3.76      2.58 o 
  -2  -2  12      599.36      620.22     14.29 o 
  -1  -2  12      360.74      343.86      9.48 o 
   0  -2  12      657.43      670.15     11.88 o 
   1  -2  12      747.47      774.97     16.37 o 
   2  -2  12      277.65      259.75     20.20 o 
   3  -2  12      237.51      259.16      6.91 o 
   4  -2  12      273.22      261.82     13.01 o 
   5  -2  12      413.59      361.80     16.24 o 
   6  -2  12        5.42        6.11      7.06 o 
 -10  -1  12        1.34       -4.89     10.19 o 
  -9  -1  12      921.84      932.32     21.29 o 
  -8  -1  12     1078.22     1011.14     22.85 o 
  -7  -1  12      343.35      333.39     10.18 o 
  -6  -1  12      205.88      194.38      7.23 o 
  -5  -1  12     1778.00     1713.86     32.19 o 
  -4  -1  12       25.46       17.31      3.13 o 
  -3  -1  12     1371.28     1369.16     26.25 o 
  -2  -1  12     1893.39     1957.48     41.65 o 
  -1  -1  12        3.24        4.87      2.12 o 
   0  -1  12      208.31      230.71      6.98 o 
   1  -1  12       10.44        7.66      2.91 o 
   2  -1  12      295.71      279.04      8.59 o 
   3  -1  12      239.43      255.88      8.49 o 
   4  -1  12       23.47       29.59      6.97 o 
   5  -1  12       20.48       18.76      7.23 o 
   6  -1  12       28.53       19.76      8.16 o 
 -11   0  12      117.18      109.18     11.01 o 
 -10   0  12        1.43       -3.78      5.97 o 
  -9   0  12       70.30       60.54      6.17 o 
  -8   0  12      277.85      273.79      9.33 o 
  -7   0  12      223.19      210.78     19.72 o 
  -6   0  12       23.22        9.67      3.66 o 
  -5   0  12     1937.95     1974.70     36.23 o 
  -4   0  12      635.39      605.98     13.89 o 
  -3   0  12      481.97      407.83     10.41 o 
  -2   0  12       14.21        6.82      2.65 o 
  -1   0  12        0.21        2.53      2.09 o 
   0   0  12      463.63      442.85      8.87 o 
   1   0  12      388.56      402.71     10.66 o 
   2   0  12      824.87      840.44     20.30 o 
   3   0  12      480.00      473.86     12.61 o 
   4   0  12      400.41      454.73     12.87 o 
   5   0  12       50.65       79.39     10.18 o 
   6   0  12      142.71      122.57     11.20 o 
 -11   1  12      163.99      165.90     12.84 o 
 -10   1  12      425.29      479.66     20.38 o 
  -9   1  12       38.74       32.79      5.04 o 
  -8   1  12       11.89        3.87      3.49 o 
  -7   1  12      598.86      584.25     14.25 o 
  -6   1  12      394.14      370.93     10.27 o 
  -5   1  12      714.04      677.37     15.19 o 
  -4   1  12      926.39      870.17     45.69 o 
  -3   1  12       73.63       83.69      3.73 o 
  -2   1  12       19.56       19.47      4.35 o 
  -1   1  12      971.00      980.03     19.66 o 
   0   1  12      707.51      647.52     14.64 o 
   1   1  12      229.67      257.79      8.41 o 
   2   1  12      102.30      105.39      5.68 o 
   3   1  12        0.77        0.22      3.64 o 
   4   1  12      213.60      234.09      9.06 o 
   5   1  12       53.00       56.20      9.94 o 
   6   1  12       90.65      116.18     11.06 o 
 -11   2  12       74.91       79.41     11.08 o 
 -10   2  12       24.48       21.19      7.49 o 
  -9   2  12      296.20      305.89     14.67 o 
  -8   2  12        5.40        0.32      3.55 o 
  -7   2  12     1317.16     1361.61     26.79 o 
  -6   2  12     2401.29     2511.48     44.75 o 
  -5   2  12       26.86        9.48      3.63 o 
  -4   2  12      848.33      878.97     14.54 o 
  -3   2  12      184.38      176.70      5.02 o 
  -2   2  12      859.39      785.41     27.96 o 
  -1   2  12      196.88      176.46      7.21 o 
   0   2  12        2.58        0.21      2.95 o 
   1   2  12        0.43       -0.74      4.99 o 
   2   2  12      772.54      773.38     17.84 o 
   3   2  12      367.66      394.28     11.81 o 
   4   2  12      185.56      200.30      8.75 o 
   5   2  12      504.18      526.75     22.12 o 
 -10   3  12       42.17        0.62      5.83 o 
  -8   3  12      158.58      142.32      6.46 o 
  -7   3  12       77.45       74.08      6.58 o 
  -6   3  12     1316.55     1327.70     25.79 o 
  -5   3  12        4.03        1.17      2.25 o 
  -4   3  12      443.30      388.14     10.01 o 
  -3   3  12      260.22      219.34      7.27 o 
  -2   3  12      411.64      387.39     12.55 o 
  -1   3  12       55.75       64.34      4.72 o 
   0   3  12      770.41      752.00     17.15 o 
   1   3  12      135.50      126.41      6.38 o 
   2   3  12       32.71       36.03      5.85 o 
   3   3  12       38.08       36.82      5.40 o 
   4   3  12       21.51       32.43      6.01 o 
   5   3  12       26.37       31.32      9.28 o 
 -11   4  12       92.80      110.52     10.61 o 
 -10   4  12       53.51       78.15      9.94 o 
  -9   4  12       16.24       11.37      6.16 o 
  -8   4  12      255.07       13.65      5.21 o 
  -7   4  12       25.86       12.21      3.67 o 
  -6   4  12     1063.62     1075.49     17.65 o 
  -5   4  12     2966.46     2834.83     49.25 o 
  -4   4  12      156.59      134.21      9.12 o 
  -3   4  12      303.03      317.55      9.34 o 
  -2   4  12        5.82        6.62      3.29 o 
  -1   4  12       14.43        9.60      3.62 o 
   0   4  12       18.38       17.26      4.03 o 
   1   4  12      129.73      113.48      6.30 o 
   2   4  12      106.68      120.18      6.75 o 
   3   4  12      173.58      183.28      8.37 o 
   4   4  12      661.47      685.85     18.09 o 
 -11   5  12      240.81      255.73     14.89 o 
 -10   5  12      363.75      399.99     17.84 o 
  -9   5  12      117.63      124.05      9.35 o 
  -8   5  12      953.83      956.69     29.63 o 
  -7   5  12      148.99      133.77      6.36 o 
  -6   5  12        1.24       -0.21      3.75 o 
  -5   5  12      302.08      293.17     16.45 o 
  -4   5  12       65.81       62.27      4.82 o 
  -3   5  12        1.04        0.22      3.15 o 
  -2   5  12     1031.95      970.57     21.12 o 
  -1   5  12      153.67      151.94      6.97 o 
   0   5  12        1.93        2.30      3.69 o 
   1   5  12      461.82      464.23     13.43 o 
   2   5  12       79.09       88.52      6.39 o 
   3   5  12      134.21      129.54      7.74 o 
 -10   6  12      505.05      555.34     21.90 o 
  -9   6  12        3.88       -3.47      6.23 o 
  -8   6  12       45.90       66.04      8.56 o 
  -7   6  12      205.37      208.29     11.14 o 
  -6   6  12      190.80      178.35      7.26 o 
  -5   6  12      106.84      107.10      5.76 o 
  -4   6  12      843.99      871.05     19.29 o 
  -3   6  12      167.70      150.33      6.95 o 
  -2   6  12        4.82        6.41      3.94 o 
  -1   6  12       42.12       64.19     10.05 o 
   0   6  12       51.55       44.43      5.76 o 
   1   6  12       84.70       70.91      6.94 o 
   2   6  12      109.29      115.64      7.28 o 
  -9   7  12      268.66      260.72     13.27 o 
  -8   7  12       25.97       25.26      6.83 o 
  -7   7  12      222.17      225.76     12.03 o 
  -6   7  12       54.93       58.73      6.72 o 
  -5   7  12       46.33       45.67      5.57 o 
  -4   7  12      152.59      163.54      7.42 o 
  -3   7  12       75.33       77.38      5.66 o 
  -2   7  12        0.64        3.55      4.11 o 
  -1   7  12      238.68      236.66     15.92 o 
   0   7  12      684.84      716.33     18.36 o 
   1   7  12       26.33       20.53      5.50 o 
  -9   8  12      239.60      247.57     13.75 o 
  -8   8  12       78.80      103.10     11.23 o 
  -7   8  12       12.77       19.62      6.87 o 
  -6   8  12      315.61      319.15     10.58 o 
  -5   8  12      322.71      366.67     11.62 o 
  -4   8  12      131.88      134.70      7.20 o 
  -3   8  12      400.25      418.91     12.91 o 
  -2   8  12      332.33      364.98     12.07 o 
  -1   8  12      264.88      249.82     10.22 o 
   0   8  12      276.29      300.71     11.26 o 
  -8   9  12      292.24      323.25     16.43 o 
  -7   9  12       57.26       65.76      9.85 o 
  -6   9  12       78.81       85.16      8.56 o 
  -5   9  12      108.26      103.76      7.10 o 
  -4   9  12        2.50        1.17      4.97 o 
  -3   9  12       79.80       74.04     14.70 o 
  -2   9  12        0.88       -3.31      5.19 o 
   0 -10  13      258.16      280.65     16.89 o 
   1 -10  13        0.01        8.23      8.35 o 
  -3  -9  13        4.44        6.90      5.11 o 
  -2  -9  13       97.11      104.03      7.01 o 
  -1  -9  13      155.03      151.24      8.11 o 
   0  -9  13        1.45       -1.59      7.30 o 
   1  -9  13      145.64      164.86     12.34 o 
   2  -9  13       50.84       48.49      9.96 o 
   3  -9  13        0.88       -6.71      6.71 o 
  -5  -8  13        1.41        0.57      5.43 o 
  -4  -8  13      153.16      151.04     11.89 o 
  -3  -8  13       61.15       64.70      6.74 o 
  -2  -8  13       62.90       88.74      7.29 o 
  -1  -8  13      154.26      147.86      7.48 o 
   0  -8  13        1.13        1.81      4.15 o 
   1  -8  13      172.60      184.22     12.68 o 
   2  -8  13        0.72        0.24      6.71 o 
   3  -8  13       75.61       84.43     11.13 o 
   4  -8  13      156.45      158.72     12.60 o 
  -6  -7  13       66.26       90.93      7.83 o 
  -5  -7  13       50.58       54.93      8.37 o 
  -4  -7  13      264.05      299.15     10.80 o 
  -3  -7  13       13.40        8.30      4.27 o 
  -2  -7  13      332.21      351.38     18.18 o 
  -1  -7  13       58.80       65.28      5.56 o 
   0  -7  13      512.22      506.57     13.93 o 
   1  -7  13      239.78      252.31     13.89 o 
   2  -7  13      296.94      328.81     16.17 o 
   3  -7  13      175.30      188.50     12.51 o 
   4  -7  13        0.77        4.14      7.49 o 
   5  -7  13      112.40      133.92     11.80 o 
  -7  -6  13        3.36       -1.17      9.01 o 
  -6  -6  13       36.29       32.96      9.98 o 
  -5  -6  13      349.30      339.79     11.46 o 
  -4  -6  13        4.60        5.00      4.09 o 
  -3  -6  13      227.32      251.58      9.33 o 
  -2  -6  13       74.57       68.50      5.29 o 
  -1  -6  13       61.46       63.86      5.76 o 
   0  -6  13      555.67      565.96     14.51 o 
   1  -6  13       38.95       44.89      5.53 o 
   2  -6  13       40.80       32.34      7.90 o 
   3  -6  13       15.73       12.27      6.73 o 
   4  -6  13       91.13      106.21     10.23 o 
   5  -6  13      124.70      109.59     10.68 o 
  -8  -5  13       90.26      100.80      7.62 o 
  -7  -5  13       95.68       96.88      6.61 o 
  -6  -5  13       29.71       35.62      5.25 o 
  -5  -5  13      268.09      291.31     15.87 o 
  -4  -5  13       19.97        7.82      4.11 o 
  -3  -5  13      418.77      416.30     12.24 o 
  -2  -5  13        0.62       -0.10      3.30 o 
  -1  -5  13      949.18      930.86     20.33 o 
   0  -5  13       92.22       99.14      5.53 o 
   1  -5  13     1050.15     1050.70     22.32 o 
   2  -5  13      899.68      912.79     29.70 o 
   3  -5  13      642.87      647.26     23.52 o 
   4  -5  13      337.11      347.58     16.41 o 
   5  -5  13       46.57       29.80      6.08 o 
   6  -5  13       44.23       34.66      7.49 o 
  -9  -4  13      184.67      200.46     13.63 o 
  -8  -4  13      250.42      275.36     11.09 o 
  -7  -4  13        0.04       -1.73      4.74 o 
  -6  -4  13       10.04        3.41      3.84 o 
  -5  -4  13        1.02        2.92      3.58 o 
  -4  -4  13     1300.12     1288.25     26.53 o 
  -3  -4  13      539.45      508.33     13.32 o 
  -2  -4  13      640.90      630.55     21.58 o 
  -1  -4  13        3.38        5.29      3.19 o 
   0  -4  13       39.71       27.23      9.50 o 
   1  -4  13     1232.01     1239.51     25.09 o 
   2  -4  13       23.03       28.13      7.35 o 
   3  -4  13        9.98        1.93      5.46 o 
   4  -4  13        4.42        3.18      4.99 o 
   5  -4  13      100.06      103.17      9.42 o 
   6  -4  13       56.75       49.06      9.37 o 
  -9  -3  13      542.51      543.97     16.67 o 
  -8  -3  13      140.03      134.12      7.33 o 
  -7  -3  13      103.92      121.67      6.68 o 
  -6  -3  13      785.04      755.99     18.00 o 
  -5  -3  13      414.93      399.36     11.56 o 
  -4  -3  13      312.90      311.83      9.75 o 
  -3  -3  13      134.99      120.24      5.78 o 
  -2  -3  13        3.49        0.71      2.88 o 
  -1  -3  13       45.90       50.33     11.89 o 
   0  -3  13     1719.46     1633.72     31.05 o 
   1  -3  13      299.05      313.10     10.29 o 
   2  -3  13      166.01      153.41      5.37 o 
   3  -3  13        9.10       -1.40      5.97 o 
   4  -3  13       51.11       38.53      7.47 o 
   5  -3  13      137.55      129.90     10.35 o 
   6  -3  13        0.91       -3.76      7.49 o 
 -10  -2  13       37.81       39.95      6.42 o 
  -9  -2  13      410.45      436.03     15.95 o 
  -8  -2  13      280.10      282.28     10.17 o 
  -7  -2  13      361.38      344.64     10.92 o 
  -6  -2  13       44.95       41.99      8.95 o 
  -5  -2  13      653.84      646.08     15.51 o 
  -4  -2  13        5.01        3.99      3.08 o 
  -3  -2  13     1145.15     1169.64     24.84 o 
  -2  -2  13     1274.17     1263.25     25.08 o 
  -1  -2  13      907.68      900.83     19.13 o 
   0  -2  13      107.03      108.95      5.39 o 
   1  -2  13      863.16      826.87     17.58 o 
   2  -2  13       14.15       19.51      3.31 o 
   3  -2  13       54.67       83.81      9.01 o 
   4  -2  13       54.82       62.07      8.97 o 
   5  -2  13      206.71      204.72     12.41 o 
   6  -2  13       59.42       53.56      9.75 o 
 -10  -1  13        0.88        0.43      4.97 o 
  -9  -1  13       14.92       11.89      5.02 o 
  -8  -1  13     1329.35     1315.93     27.38 o 
  -7  -1  13      662.76      653.24     15.97 o 
  -6  -1  13      214.35      201.95      7.60 o 
  -5  -1  13       20.84       17.35      9.82 o 
  -4  -1  13      101.85       95.12      5.16 o 
  -3  -1  13     2019.34     1947.74     35.95 o 
  -2  -1  13       80.23       65.43      4.50 o 
  -1  -1  13        3.68       -1.71      2.75 o 
   0  -1  13      198.27      188.97      5.46 o 
   1  -1  13      650.04      648.19     14.81 o 
   2  -1  13      420.63      442.75     11.81 o 
   3  -1  13     1227.96     1195.16     24.48 o 
   4  -1  13      289.50      326.89     15.34 o 
   5  -1  13       66.78       74.32     10.04 o 
 -10   0  13      421.22      449.98     20.14 o 
  -9   0  13        2.46        2.31      4.40 o 
  -8   0  13       33.67       39.12      4.94 o 
  -7   0  13       47.68       40.92      9.26 o 
  -6   0  13       36.26       32.75      7.79 o 
  -5   0  13        1.25        0.19      2.94 o 
  -4   0  13      970.98      980.89     20.45 o 
  -3   0  13        2.66        0.68      2.80 o 
  -2   0  13        3.08        3.11      2.89 o 
  -1   0  13       24.63       40.93      5.77 o 
   0   0  13       80.03       73.68      9.88 o 
   1   0  13      751.84      794.59     20.20 o 
   2   0  13       16.87       15.50      3.89 o 
   3   0  13      114.94      114.83      6.09 o 
   4   0  13       11.67        7.42      6.68 o 
   5   0  13       50.75       67.76     10.32 o 
 -10   1  13       83.94       81.41      9.01 o 
  -9   1  13      251.37      256.89      9.50 o 
  -8   1  13        0.70       -3.37      3.37 o 
  -7   1  13      814.35      826.82     18.50 o 
  -6   1  13      559.65      514.27     13.05 o 
  -5   1  13      670.20      651.21     15.15 o 
  -3   1  13       31.67       27.01      3.81 o 
  -2   1  13      273.53      284.39      8.41 o 
  -1   1  13       92.10       93.02      5.00 o 
   0   1  13       12.68       13.30      3.62 o 
   1   1  13      105.91      108.22     10.00 o 
   2   1  13      460.27      498.47     13.31 o 
   3   1  13      419.40      464.48     13.12 o 
   4   1  13      379.42      378.37     11.92 o 
   5   1  13      238.19      286.05     16.10 o 
 -11   2  13       28.64       28.61      9.23 o 
 -10   2  13      180.19      194.66     12.75 o 
  -9   2  13      371.29      385.96     11.55 o 
  -8   2  13        2.25       -2.24      3.88 o 
  -7   2  13      733.81      737.41     16.99 o 
  -6   2  13       44.68       31.47     10.36 o 
  -4   2  13       28.27       17.96      3.36 o 
  -3   2  13     2692.22     2728.98     47.56 o 
  -2   2  13      546.10      519.72     12.63 o 
  -1   2  13      951.09      923.12     19.55 o 
   0   2  13      408.62      415.26     11.43 o 
   1   2  13       20.95       20.62      4.23 o 
   2   2  13       31.16       43.02      5.37 o 
   3   2  13      153.31      150.80      7.58 o 
   4   2  13        6.07        0.63      4.95 o 
 -11   3  13      235.57      244.43     14.79 o 
 -10   3  13       85.65      100.05      9.66 o 
  -9   3  13       14.18        9.66      6.52 o 
  -8   3  13      317.37      318.04     10.09 o 
  -7   3  13      168.48      178.49      7.25 o 
  -5   3  13     1231.76     1307.90     25.61 o 
  -4   3  13      160.18      143.02      6.23 o 
  -3   3  13      682.94      650.72     14.97 o 
  -2   3  13      299.55      286.68     12.25 o 
  -1   3  13        9.86       10.52      3.52 o 
   0   3  13       54.95       55.66      6.12 o 
   1   3  13      379.29      375.11     11.47 o 
   2   3  13       39.17       40.86      6.18 o 
   3   3  13      263.75      284.12     10.52 o 
   4   3  13      516.64      587.81     16.61 o 
 -10   4  13        3.78       -5.04      6.21 o 
  -9   4  13      291.67      295.33     14.46 o 
  -8   4  13      859.19      898.55     19.91 o 
  -7   4  13        9.38       14.40      6.33 o 
  -6   4  13      268.23      286.41     13.20 o 
  -5   4  13       39.41       46.95      7.52 o 
  -4   4  13       20.08       18.08      3.80 o 
  -3   4  13       68.20       63.41      4.81 o 
  -2   4  13     1329.01     1313.50     26.42 o 
  -1   4  13      339.88      351.32     10.70 o 
   0   4  13      306.19      323.04     10.46 o 
   1   4  13      128.93      130.71      7.07 o 
   2   4  13        6.01        5.96      4.49 o 
   3   4  13        3.80        0.97      5.07 o 
  -9   5  13        7.82       -4.11      5.33 o 
  -7   5  13      892.06      897.28     27.94 o 
  -6   5  13      115.38      105.36      6.47 o 
  -5   5  13      522.39      507.11     13.09 o 
  -4   5  13     1079.11     1081.76     22.53 o 
  -3   5  13       66.54       67.38      5.29 o 
  -2   5  13        4.71        3.13      3.97 o 
  -1   5  13        3.34        2.09      4.04 o 
   0   5  13       11.23        8.09      4.50 o 
   1   5  13      127.62      124.29      7.22 o 
   2   5  13       27.59       25.39      5.48 o 
 -10   6  13      769.14      815.59     28.37 o 
  -7   6  13      137.37      127.52     10.26 o 
  -6   6  13        0.89        1.30      3.71 o 
  -5   6  13      223.14      234.58      8.99 o 
  -4   6  13       41.58       48.83      6.78 o 
  -3   6  13      288.84      320.60     10.37 o 
  -2   6  13       77.09       82.28      6.32 o 
  -1   6  13      244.18      223.05     11.15 o 
   0   6  13      642.55      671.14     17.53 o 
   1   6  13      154.02      148.19      7.95 o 
  -8   7  13       41.53       58.98      9.30 o 
  -7   7  13       12.62       16.58      6.97 o 
  -6   7  13      436.70      468.21     13.12 o 
  -5   7  13      134.72      154.25      7.45 o 
  -4   7  13      435.11      406.19     22.88 o 
  -3   7  13      548.86      562.07     15.24 o 
  -2   7  13       71.91       71.62      7.29 o 
  -1   7  13       84.21       78.81      7.86 o 
   0   7  13       12.92       18.36      8.82 o 
  -8   8  13      671.50      684.12     24.61 o 
  -7   8  13       52.15       74.44      9.96 o 
  -6   8  13       10.77       13.98      4.99 o 
  -5   8  13       72.24       72.37      6.25 o 
  -4   8  13        5.33       -0.79      9.95 o 
  -3   8  13       16.19       16.66      5.45 o 
  -2   8  13      146.03      168.54      8.77 o 
  -1   8  13      338.30      362.01     13.18 o 
  -7   9  13      136.67      136.46     10.96 o 
  -6   9  13       18.16       34.82      9.61 o 
  -5   9  13      157.59      154.12      8.46 o 
  -4   9  13      416.71      453.97     14.27 o 
  -2  -9  14       58.54       65.93      7.25 o 
  -1  -9  14        0.73        4.92      5.20 o 
   0  -9  14        1.76       -4.19      7.54 o 
   1  -9  14        0.46        3.40      8.04 o 
   2  -9  14       41.74       41.95     10.68 o 
  -4  -8  14       57.87       67.86      7.40 o 
  -3  -8  14      130.14      140.92     17.18 o 
  -2  -8  14      274.77      292.43     10.85 o 
  -1  -8  14      157.32      177.22      8.38 o 
   0  -8  14      282.97      281.20     15.72 o 
   1  -8  14        5.92        3.71      7.21 o 
   2  -8  14      284.55      301.30     16.60 o 
   3  -8  14        5.68       -6.28      7.44 o 
  -6  -7  14       64.91       64.04      7.29 o 
  -5  -7  14       53.49       55.25      6.87 o 
  -4  -7  14      153.39      152.79      8.16 o 
  -3  -7  14      305.60      337.71     11.67 o 
  -2  -7  14       31.08       40.64      5.57 o 
  -1  -7  14       31.14       35.90      5.24 o 
   0  -7  14      153.02      166.46      7.88 o 
   1  -7  14        7.01        0.81      6.61 o 
   2  -7  14        6.55        5.37      7.21 o 
   3  -7  14      162.43      159.67     12.06 o 
   4  -7  14       80.47       75.48     11.25 o 
  -7  -6  14        1.27       -4.45      5.19 o 
  -6  -6  14      272.85      264.10     10.46 o 
  -5  -6  14      113.21      107.91      6.88 o 
  -4  -6  14        1.06       -0.93      3.89 o 
  -3  -6  14      290.59      294.32     10.39 o 
  -2  -6  14       30.24       33.37      5.09 o 
  -1  -6  14      141.50      135.72      7.03 o 
   0  -6  14      425.11      430.55     12.54 o 
   1  -6  14      608.23      667.07     24.78 o 
   2  -6  14       48.52       40.50      8.44 o 
   3  -6  14      679.68      724.10     26.49 o 
   4  -6  14      161.48      158.77     12.11 o 
  -7  -5  14       48.53       43.33      6.25 o 
  -6  -5  14       15.53       15.22      4.53 o 
  -5  -5  14       17.47       19.44      5.03 o 
  -4  -5  14      242.99      234.13      9.01 o 
  -3  -5  14      140.55      136.82      6.87 o 
  -2  -5  14      488.17      495.64     14.01 o 
  -1  -5  14       17.25       12.83      3.99 o 
   0  -5  14        1.76        0.20      3.55 o 
   1  -5  14      320.01      313.31     10.20 o 
   2  -5  14       79.85       65.26      9.49 o 
   3  -5  14       19.72       12.56      7.30 o 
   4  -5  14      227.69      238.99     14.15 o 
   5  -5  14      309.69      340.44     17.67 o 
  -8  -4  14      156.43      164.74      8.60 o 
  -7  -4  14      511.80      540.14     15.32 o 
  -6  -4  14      149.98      142.73      7.51 o 
  -5  -4  14      449.04      437.08     12.89 o 
  -4  -4  14      280.49      253.78     10.11 o 
  -3  -4  14        0.03       -1.39      3.19 o 
  -2  -4  14       24.58       10.61      5.28 o 
  -1  -4  14      517.36      500.96     13.23 o 
   0  -4  14      677.23      704.91     16.69 o 
   1  -4  14      949.20      953.15     44.60 o 
   2  -4  14     1060.55     1113.29     34.48 o 
   3  -4  14        1.68        0.05      6.94 o 
   5  -4  14        0.68       -6.16      6.97 o 
  -9  -3  14      142.29      153.40      8.52 o 
  -8  -3  14       24.35       19.64      4.72 o 
  -7  -3  14      424.34      435.07     13.02 o 
  -6  -3  14      167.15      172.81      8.61 o 
  -5  -3  14      369.02      338.01     10.75 o 
  -4  -3  14      208.68      212.19      8.10 o 
  -3  -3  14      414.26      424.52     11.92 o 
  -2  -3  14      203.45      200.05      7.70 o 
  -1  -3  14      948.92      910.17     24.54 o 
   0  -3  14      137.26      140.46     11.44 o 
   1  -3  14      138.50      151.21      6.89 o 
   2  -3  14      142.16      130.85     15.84 o 
   3  -3  14        1.18        7.25      5.90 o 
   4  -3  14       95.70       88.97      9.25 o 
   5  -3  14      356.68      369.96     17.53 o 
  -9  -2  14       69.18       69.62      8.31 o 
  -8  -2  14      576.62      568.98     15.44 o 
  -7  -2  14      130.38      132.25      6.95 o 
  -6  -2  14      414.13      405.86     11.97 o 
  -5  -2  14        3.09        1.10      3.59 o 
  -4  -2  14      204.51      201.48      7.74 o 
  -3  -2  14      560.87      549.94     13.93 o 
  -2  -2  14        0.15       -1.54      2.99 o 
  -1  -2  14      102.84      102.86      5.65 o 
   0  -2  14       89.98       67.52     11.33 o 
   1  -2  14      485.36      481.74     44.08 o 
   2  -2  14       13.66       20.14      4.95 o 
   3  -2  14      700.40      692.66     23.85 o 
   4  -2  14      355.55      353.00     16.29 o 
 -10  -1  14       45.64       42.00      6.81 o 
  -9  -1  14       92.00       91.61      7.25 o 
  -8  -1  14      390.21      391.96     12.05 o 
  -7  -1  14        0.33        1.62      3.61 o 
  -6  -1  14        6.83        0.63      3.62 o 
  -5  -1  14      574.08      558.26     19.32 o 
  -4  -1  14      393.88      389.93     11.03 o 
  -3  -1  14      900.43      822.73     18.15 o 
  -2  -1  14      811.16      819.31     18.05 o 
  -1  -1  14       28.55       24.71      8.09 o 
   0  -1  14       64.19       70.85      7.97 o 
   1  -1  14       29.09       29.78      4.26 o 
   2  -1  14      178.69      190.54      7.70 o 
   3  -1  14       39.68       46.89      5.74 o 
   4  -1  14       61.15       99.93     11.61 o 
   5  -1  14       29.54       39.24      9.85 o 
 -10   0  14       26.64       35.86      6.04 o 
  -9   0  14       57.24       46.68      5.93 o 
  -8   0  14       62.67       54.35      5.81 o 
  -7   0  14     1720.11     1766.01     35.51 o 
  -6   0  14      570.37      554.84     14.08 o 
  -5   0  14      719.68      686.18     16.22 o 
  -4   0  14      428.51      415.87     11.38 o 
  -2   0  14      472.64      500.19     12.64 o 
  -1   0  14        8.71        1.81      4.23 o 
   0   0  14      282.83      304.96      9.45 o 
   1   0  14      227.04      213.93      7.91 o 
   2   0  14      917.89      991.72     21.49 o 
   3   0  14      206.27      214.82      9.60 o 
   4   0  14      215.19      211.88     12.99 o 
 -10   1  14      213.56      223.65     13.91 o 
  -9   1  14        6.93       -1.26      4.55 o 
  -8   1  14       27.02       12.76      4.41 o 
  -7   1  14      695.18      712.97     16.97 o 
  -6   1  14        0.87        1.37      3.60 o 
  -5   1  14      272.69      259.64      8.69 o 
  -4   1  14      592.70      476.89     77.97 o 
  -3   1  14      663.71      670.65     15.46 o 
  -2   1  14      424.93      435.88     16.81 o 
  -1   1  14      916.51      902.57     21.08 o 
   0   1  14      464.49      434.47     11.73 o 
   1   1  14       81.24       76.59      5.45 o 
   2   1  14       25.17       18.13      4.53 o 
   3   1  14      169.83      176.27      8.08 o 
   4   1  14        1.71        7.82      7.21 o 
 -10   2  14        4.17       -1.45      6.85 o 
  -9   2  14      104.97      112.23      6.84 o 
  -8   2  14      198.08      175.63      7.71 o 
  -7   2  14      117.14       91.60      7.59 o 
  -6   2  14     2224.18     2171.97     40.07 o 
  -5   2  14      682.69      710.83     16.21 o 
  -4   2  14      103.30      111.30      8.51 o 
  -3   2  14        5.75       -3.33      4.83 o 
  -2   2  14        1.24       -1.58      3.34 o 
  -1   2  14      277.88      271.41      9.01 o 
   0   2  14       55.99       63.41      8.29 o 
   1   2  14      290.41      303.91     10.13 o 
   2   2  14       21.18       22.67      4.98 o 
   3   2  14      360.09      441.34     13.44 o 
   4   2  14      128.90      151.93     10.68 o 
 -10   3  14       11.12       -1.36      6.97 o 
  -9   3  14      210.10      202.20     12.30 o 
  -8   3  14      213.73      190.99      7.99 o 
  -7   3  14       31.18       26.45      4.59 o 
  -6   3  14      154.46      167.80      7.00 o 
  -5   3  14      200.27      173.02     10.35 o 
  -4   3  14        0.71       -3.50      4.35 o 
  -3   3  14      160.25      160.81      6.82 o 
  -2   3  14      420.52      384.30     11.00 o 
  -1   3  14      674.12      684.79     16.44 o 
   0   3  14      634.34      671.04     16.62 o 
   1   3  14      367.05      385.74     12.01 o 
   2   3  14        1.33       -4.51      4.51 o 
   3   3  14       84.03       97.16      7.72 o 
 -10   4  14       39.70       19.31      8.32 o 
  -9   4  14       46.87       32.91      8.09 o 
  -8   4  14       80.19       86.54      6.01 o 
  -7   4  14      434.27      458.45     17.88 o 
  -6   4  14        6.10       12.63      5.85 o 
  -5   4  14      516.80      483.52     18.48 o 
  -4   4  14      214.09      210.87      7.84 o 
  -3   4  14      243.52      228.59      8.44 o 
  -2   4  14       33.34       45.62      6.50 o 
  -1   4  14        0.44       -0.99      4.19 o 
   0   4  14       49.07       41.48      5.80 o 
   1   4  14        0.55       -2.62      4.59 o 
   2   4  14       91.20      103.94      7.10 o 
  -8   5  14      114.92      113.96      9.58 o 
  -7   5  14       90.69       81.14      8.73 o 
  -6   5  14        7.24        1.57      5.64 o 
  -5   5  14      101.28       96.48      5.62 o 
  -4   5  14      303.13      290.39      9.68 o 
  -3   5  14      492.12      545.82     14.37 o 
  -2   5  14      345.30      348.78     11.15 o 
  -1   5  14      551.67      539.43     14.85 o 
   0   5  14      428.95      477.00     15.13 o 
   1   5  14      244.76      245.13     10.12 o 
   2   5  14      347.12      375.21     18.24 o 
  -7   6  14        1.00       -5.78      5.78 o 
  -6   6  14      624.14      630.20     15.70 o 
  -5   6  14      508.15      531.37     14.13 o 
  -4   6  14     1369.87     1369.88     28.11 o 
  -3   6  14      277.36      295.20     10.38 o 
  -2   6  14        6.05        5.09      4.98 o 
  -1   6  14      340.98      354.55     12.05 o 
   0   6  14        0.04       -0.72      4.87 o 
   1   6  14       45.70       70.37     11.32 o 
  -7   7  14      240.37      250.95      9.29 o 
  -6   7  14      133.40      129.89      9.41 o 
  -5   7  14        9.89        8.27      4.67 o 
  -4   7  14        0.90       -0.28      4.56 o 
  -3   7  14       76.41       80.27     14.42 o 
  -2   7  14      112.77      132.57      7.63 o 
  -1   7  14      344.95      375.82     12.95 o 
  -7   8  14      224.02      218.82     12.87 o 
  -6   8  14       27.41       29.32      6.02 o 
  -5   8  14      389.04      403.62     12.90 o 
  -4   8  14       58.30       58.99     15.52 o 
  -3   8  14      201.83      220.97      9.90 o 
  -3  -8  15      178.36      191.52      9.34 o 
  -2  -8  15        0.90       -3.40      4.76 o 
  -1  -8  15       58.77       86.45      7.82 o 
   0  -8  15       91.08       98.39     10.70 o 
   1  -8  15        3.17        0.31      8.13 o 
   2  -8  15        2.92       -4.57      8.25 o 
  -5  -7  15       12.48        9.32      5.37 o 
  -4  -7  15       80.35       89.29      8.06 o 
  -3  -7  15        7.30        8.67      5.03 o 
  -2  -7  15      358.24      376.48     12.32 o 
  -1  -7  15      252.16      250.43      9.83 o 
   0  -7  15      390.09      403.94     12.65 o 
   1  -7  15      312.59      306.77     16.55 o 
   2  -7  15      193.05      194.35     13.65 o 
   3  -7  15       92.11       96.94     10.73 o 
  -6  -6  15        0.34       -2.47      5.13 o 
  -5  -6  15      590.00      635.77     17.49 o 
  -4  -6  15      412.83      415.64     13.12 o 
  -3  -6  15      122.73      142.28      7.57 o 
  -2  -6  15      123.30      124.06      7.04 o 
  -1  -6  15        3.00       -4.02      4.02 o 
   0  -6  15       46.62       56.52     15.08 o 
   1  -6  15       22.46       17.91      7.61 o 
   2  -6  15       33.74       22.40      8.63 o 
   3  -6  15       35.68       28.28      8.94 o 
  -7  -5  15      182.08      180.81      8.79 o 
  -6  -5  15        1.90       -4.07      4.53 o 
  -5  -5  15      542.92      556.25     15.62 o 
  -4  -5  15       23.52       21.38      5.11 o 
  -3  -5  15       35.30       36.07      5.27 o 
  -2  -5  15        5.82        6.17      4.80 o 
  -1  -5  15       98.51       96.44      6.10 o 
   0  -5  15      140.68      146.77      7.18 o 
   1  -5  15      613.35      624.61     22.43 o 
   2  -5  15      455.27      472.96     20.43 o 
   3  -5  15       11.92        5.61      7.52 o 
   4  -5  15       44.82       43.64     10.08 o 
  -8  -4  15       32.84       37.00      6.28 o 
  -7  -4  15        1.94        5.10      4.49 o 
  -6  -4  15      329.14      310.57     10.94 o 
  -5  -4  15       82.94       82.85      7.03 o 
  -4  -4  15      593.09      585.49     15.49 o 
  -3  -4  15      705.60      664.38     21.04 o 
  -2  -4  15      199.62      205.55      8.24 o 
  -1  -4  15       49.69       48.48     10.24 o 
   0  -4  15        0.55       -1.99      3.68 o 
   1  -4  15        7.94        8.36      4.25 o 
   2  -4  15       56.53       46.49      8.80 o 
   3  -4  15       71.54       70.89      9.96 o 
  -8  -3  15      215.92      205.82      9.31 o 
  -7  -3  15       89.05       91.16      6.46 o 
  -6  -3  15      381.13      411.49     12.73 o 
  -5  -3  15        2.92        2.34      5.47 o 
  -4  -3  15     1087.10     1063.82     23.20 o 
  -3  -3  15       92.18       85.19      5.60 o 
  -2  -3  15       25.39       25.27      9.74 o 
  -1  -3  15       11.52        4.71      3.75 o 
   0  -3  15      150.07      151.39      6.93 o 
   1  -3  15       91.44       95.75      6.30 o 
   4  -3  15       83.92       96.86      9.35 o 
  -9  -2  15       64.10       71.68      7.26 o 
  -8  -2  15       31.64       25.25      5.42 o 
  -7  -2  15        0.06       -0.55      4.27 o 
  -6  -2  15      104.47       87.49      5.83 o 
  -5  -2  15      250.02      254.17      9.27 o 
  -4  -2  15       85.74       82.45      5.69 o 
  -3  -2  15      937.70      913.11     29.25 o 
  -2  -2  15      799.06      772.92     17.84 o 
  -1  -2  15      284.19      272.63      9.30 o 
   1  -2  15      167.65      145.71      9.35 o 
   2  -2  15      142.59      158.10     10.44 o 
   3  -2  15       17.22       22.02      7.44 o 
   4  -2  15      427.23      408.77     17.98 o 
  -9  -1  15       19.19        7.65      6.02 o 
  -8  -1  15      327.53      324.39     11.17 o 
  -7  -1  15     1089.58     1087.04     23.85 o 
  -6  -1  15      167.86      161.77      7.47 o 
  -5  -1  15      317.16      306.12     10.08 o 
  -4  -1  15      156.80      146.92      6.75 o 
  -3  -1  15      518.16      479.54     12.83 o 
  -2  -1  15      124.07       69.09      8.35 o 
  -1  -1  15      191.04      179.25      7.24 o 
   0  -1  15      532.89      527.28     19.50 o 
   1  -1  15      448.86      459.26     17.86 o 
   2  -1  15      674.57      747.01     17.65 o 
   3  -1  15      515.52      513.22     20.38 o 
   4  -1  15      211.04      229.59     13.70 o 
  -9   0  15       24.60       26.14      5.45 o 
  -8   0  15      294.23      313.96     10.76 o 
  -7   0  15        0.32        6.17      4.12 o 
  -6   0  15      109.57       91.20      6.14 o 
  -5   0  15      109.64       98.34      5.84 o 
  -4   0  15      889.51      869.76     22.94 o 
  -3   0  15      410.32      252.78     12.06 o 
  -2   0  15      499.82      485.04     18.43 o 
  -1   0  15      293.06      309.17     14.10 o 
   0   0  15      162.67      172.33     10.46 o 
   1   0  15      303.07      294.78     11.40 o 
   2   0  15       69.94       83.77      5.73 o 
   3   0  15       28.62       50.59      6.35 o 
   4   0  15        1.33       -0.50      7.25 o 
 -10   1  15        9.04        8.63      7.54 o 
  -9   1  15      167.88      167.22      8.09 o 
  -8   1  15       67.43       59.20      6.33 o 
  -7   1  15      125.71      111.37      6.41 o 
  -6   1  15     1120.50     1129.29     23.94 o 
  -5   1  15      137.92      108.85      6.13 o 
  -4   1  15      336.47      326.48      9.95 o 
  -3   1  15      103.53       67.57      8.28 o 
  -2   1  15        3.48        5.04      5.14 o 
  -1   1  15       52.22       49.68      7.09 o 
   0   1  15       76.12       78.57      6.91 o 
   1   1  15        5.31        4.13      3.98 o 
   2   1  15      123.33      135.49      7.60 o 
   3   1  15      181.14      220.56      9.32 o 
 -10   2  15       26.28       22.78      8.32 o 
  -9   2  15      143.80      141.98      7.53 o 
  -8   2  15       89.53       75.54      6.15 o 
  -7   2  15      115.03      109.54      6.23 o 
  -6   2  15       24.46       21.05      4.43 o 
  -5   2  15      272.52      236.73     12.27 o 
  -4   2  15      230.80      225.65     12.25 o 
  -3   2  15      397.71      402.68     16.67 o 
  -2   2  15      917.75      923.80     29.13 o 
  -1   2  15     1056.03     1041.98     22.27 o 
   0   2  15      303.61      321.13     11.77 o 
   1   2  15       19.31       23.28      5.05 o 
   2   2  15        0.35        0.89      4.65 o 
   3   2  15       54.99       87.28      7.90 o 
 -10   3  15        0.48        0.98      7.66 o 
  -9   3  15      131.87      138.98      8.38 o 
  -8   3  15      354.61      362.05     12.93 o 
  -7   3  15      162.68      167.27      7.66 o 
  -6   3  15       38.51       30.85      6.83 o 
  -5   3  15      665.40      718.32     24.47 o 
  -4   3  15       82.00       65.92      6.90 o 
  -3   3  15      618.07      576.10     21.19 o 
  -2   3  15      106.64      103.35      6.02 o 
  -1   3  15       13.94       12.15      6.05 o 
   0   3  15        4.32        4.76      4.17 o 
   1   3  15      214.20      227.70      9.43 o 
   2   3  15       46.40       55.56      6.88 o 
  -9   4  15       83.98       70.78      9.99 o 
  -8   4  15      234.87      238.44     13.10 o 
  -7   4  15      137.93      138.63     10.18 o 
  -6   4  15       17.09       12.46      5.76 o 
  -5   4  15      180.98      167.21     10.70 o 
  -4   4  15       97.47       90.49      8.49 o 
  -3   4  15      443.96      500.89     13.52 o 
  -2   4  15      563.44      551.53     14.69 o 
  -1   4  15      929.27      993.98     22.40 o 
   0   4  15      406.67      411.34     12.91 o 
   1   4  15      340.81      343.83     18.82 o 
  -8   5  15        4.83        4.80      7.35 o 
  -7   5  15      184.81      178.51     11.51 o 
  -6   5  15      480.19      499.33     19.74 o 
  -5   5  15      332.81      338.80     15.72 o 
  -4   5  15      834.18      868.17     19.90 o 
  -3   5  15       16.17       25.24      9.07 o 
  -2   5  15       14.45        5.77      4.53 o 
  -1   5  15       11.65       15.20      5.22 o 
   0   5  15       29.04       36.23      6.39 o 
   1   5  15        1.84       -6.78      7.71 o 
  -7   6  15       14.54       15.27      7.18 o 
  -6   6  15       66.06       53.49      9.35 o 
  -5   6  15        0.75       -2.01      4.39 o 
  -4   6  15        0.08       -1.42      4.46 o 
  -3   6  15      168.83      157.61      8.02 o 
  -2   6  15      119.89      146.34      7.93 o 
  -1   6  15       78.32       84.62      7.05 o 
  -7   7  15       81.06      101.07     10.37 o 
  -6   7  15       67.35       77.30      8.28 o 
  -5   7  15      449.23      487.68     14.31 o 
  -4   7  15      159.16      143.57      7.95 o 
  -3   7  15       87.99       93.94      7.09 o 
  -2   7  15        2.03        5.08      5.49 o 
  -4  -7  16      250.81      271.76     11.04 o 
  -3  -7  16      607.84      631.13     17.53 o 
  -2  -7  16      133.61      135.64      7.82 o 
  -1  -7  16       50.80       43.10     14.80 o 
   0  -7  16        1.58       -4.23      7.52 o 
   1  -7  16       27.21       14.58      8.59 o 
  -5  -6  16      357.11      374.69     13.07 o 
  -4  -6  16        0.50        0.11      5.00 o 
  -3  -6  16        9.60        5.53      4.94 o 
  -2  -6  16        0.77        3.31      4.64 o 
  -1  -6  16       89.43       93.59      6.47 o 
   0  -6  16      203.37      224.00      9.43 o 
   1  -6  16      507.42      551.37     22.97 o 
   2  -6  16       95.50      103.57     10.80 o 
  -6  -5  16      153.18      161.07      8.60 o 
  -5  -5  16       31.80       39.71      5.88 o 
  -4  -5  16      289.15      320.30     11.42 o 
  -3  -5  16        1.64        3.67      4.11 o 
  -2  -5  16      208.37      211.62      8.82 o 
  -1  -5  16      471.85      453.92     13.35 o 
   0  -5  16        1.82        1.47      4.52 o 
   1  -5  16        2.98       -0.31      7.42 o 
   2  -5  16       32.98       23.00      8.73 o 
   3  -5  16       42.51       52.27     11.75 o 
  -7  -4  16      260.42      252.47     10.50 o 
  -6  -4  16      123.67      124.62     15.43 o 
  -5  -4  16        2.86       -1.80      4.16 o 
  -4  -4  16      292.59      298.78     10.73 o 
  -3  -4  16        1.20        1.80      4.25 o 
  -2  -4  16        6.39        6.93      4.22 o 
  -1  -4  16       13.86        7.70      4.37 o 
   0  -4  16      370.27      367.17     11.60 o 
   1  -4  16      272.97      299.64     10.54 o 
   2  -4  16      402.40      411.60     18.41 o 
  -8  -3  16        0.19        2.15      5.25 o 
  -7  -3  16       28.55       23.66      7.32 o 
  -6  -3  16       58.80       60.17      6.58 o 
  -5  -3  16      394.55      390.93     22.88 o 
  -4  -3  16      330.62      311.52     12.85 o 
  -3  -3  16     1272.50     1255.34     26.57 o 
  -2  -3  16       61.18       75.58      5.57 o 
  -1  -3  16      143.12      132.43      6.96 o 
   0  -3  16      300.29      279.69      9.76 o 
   1  -3  16        3.79        4.59      5.71 o 
  -8  -2  16      279.33      303.37     11.29 o 
  -7  -2  16      264.38      258.28      9.92 o 
  -6  -2  16      183.80      186.31      8.44 o 
  -5  -2  16      308.88      311.78     10.68 o 
  -4  -2  16       21.93       22.11      4.61 o 
  -3  -2  16      332.84      318.27     10.44 o 
  -2  -2  16        7.74        3.94      4.04 o 
  -1  -2  16      312.61      323.95     10.54 o 
   0  -2  16       98.32      100.48      8.61 o 
   1  -2  16      208.12      215.59     11.87 o 
   2  -2  16      109.69      132.25      9.68 o 
  -9  -1  16      111.68      107.93      7.59 o 
  -8  -1  16      123.32      125.23      7.37 o 
  -7  -1  16       50.44       30.23      5.50 o 
  -6  -1  16       43.90       32.34      5.28 o 
  -5  -1  16       43.76       39.79      5.31 o 
  -4  -1  16      620.80      632.80     27.18 o 
  -3  -1  16      578.78      561.92     17.33 o 
  -2  -1  16      811.05      769.43     25.71 o 
  -1  -1  16      372.74      375.12     15.93 o 
   0  -1  16       78.97       86.40      8.18 o 
   1  -1  16        4.32        3.54      5.64 o 
   2  -1  16       25.56       39.91      8.47 o 
   3  -1  16        5.30       17.43      7.90 o 
  -9   0  16      161.23      157.76      8.40 o 
  -8   0  16       98.48       79.46      6.49 o 
  -7   0  16      622.97      629.60     16.40 o 
  -6   0  16       28.06       22.68      5.02 o 
  -5   0  16       98.04       78.28      5.83 o 
  -4   0  16      119.56      108.46      8.26 o 
  -3   0  16      132.52      129.42      9.42 o 
  -2   0  16      216.01      189.95     11.18 o 
  -1   0  16        7.13        7.04      5.64 o 
   0   0  16      199.50      203.81     11.94 o 
   1   0  16      181.63      186.40     11.75 o 
   2   0  16      434.63      464.09     13.63 o 
   3   0  16       32.05       66.66     10.61 o 
  -9   1  16       42.84       29.98      5.80 o 
  -8   1  16       90.05       87.19     13.79 o 
  -7   1  16      118.97      110.90      6.70 o 
  -6   1  16        4.36        3.08      3.95 o 
  -5   1  16      267.13      148.62     10.16 o 
  -4   1  16        3.25       -2.00      4.92 o 
  -3   1  16      112.33       84.26      8.32 o 
  -2   1  16      474.04      465.39     18.67 o 
  -1   1  16      875.60      850.43     28.04 o 
   0   1  16     1299.90     1385.17     40.36 o 
   1   1  16       51.80       57.60      6.64 o 
   2   1  16       20.36       20.50      5.39 o 
  -9   2  16        6.50        0.40      5.12 o 
  -8   2  16       98.13       90.94      7.22 o 
  -7   2  16       79.05       63.76      6.42 o 
  -6   2  16      503.81      471.43     18.98 o 
  -5   2  16      142.27      139.89     10.04 o 
  -4   2  16        1.09        3.52      5.73 o 
  -3   2  16       71.17       73.70      8.70 o 
  -2   2  16       64.47       62.50      8.82 o 
  -1   2  16       10.69       14.67      6.59 o 
   0   2  16       31.76       39.70      5.57 o 
   1   2  16       91.48      112.85      7.03 o 
   2   2  16      113.99      119.02      7.70 o 
  -9   3  16       93.37       85.00      7.66 o 
  -8   3  16      155.26      135.32     10.46 o 
  -7   3  16        2.25       -0.98      5.42 o 
  -6   3  16      144.69      139.36     10.20 o 
  -5   3  16        8.54       12.84      6.37 o 
  -4   3  16      422.67      412.69     17.46 o 
  -3   3  16      237.29      260.30     13.72 o 
  -2   3  16      804.51      772.33     26.73 o 
  -1   3  16      524.86      551.28     17.59 o 
   0   3  16      293.85      301.64     10.79 o 
   1   3  16      393.92      467.83     16.36 o 
  -8   4  16        5.15        1.57      7.04 o 
  -7   4  16      139.16      139.74     10.80 o 
  -6   4  16      256.52      247.76     13.70 o 
  -5   4  16      359.56      314.52     15.36 o 
  -4   4  16      431.58      448.15     18.98 o 
  -3   4  16       11.16       15.74      6.28 o 
  -2   4  16       91.79      100.59      6.87 o 
  -1   4  16       21.86       32.91     12.94 o 
   0   4  16      217.90      237.65     11.38 o 
  -8   5  16      133.85      142.46     11.75 o 
  -7   5  16       96.93      100.91      9.77 o 
  -6   5  16       18.24        6.54      6.61 o 
  -5   5  16      111.14      116.34     10.35 o 
  -4   5  16        4.24       -1.40      6.56 o 
  -3   5  16      135.68      149.58      7.75 o 
  -2   5  16       87.15      102.09      6.92 o 
  -1   5  16      221.44      222.72     10.01 o 
  -7   6  16       48.53       31.51      9.82 o 
  -6   6  16      308.90      309.29     15.93 o 
  -5   6  16      568.65      618.98     23.90 o 
  -4   6  16      309.29      314.45     11.43 o 
  -3   6  16       72.24       89.58      7.26 o 
  -2   6  16       22.72       17.47      6.90 o 
  -4  -6  17      631.36      688.09     18.86 o 
  -3  -6  17       42.44       49.30      6.78 o 
  -2  -6  17       14.05        5.49      5.25 o 
  -1  -6  17        5.40        4.02      5.08 o 
   0  -6  17       18.76        2.88      8.56 o 
   1  -6  17       27.12       37.27      9.75 o 
  -5  -5  17      147.54      152.22     15.03 o 
  -4  -5  17      125.94      133.60      7.87 o 
  -3  -5  17        1.10       -2.65      4.34 o 
  -2  -5  17        6.29        6.43      4.44 o 
  -1  -5  17      122.56      129.07      7.36 o 
   0  -5  17      190.57      195.97      9.10 o 
   1  -5  17       97.30      117.89     11.30 o 
  -6  -4  17      118.74      112.79      7.47 o 
  -5  -4  17      162.86      155.53      8.20 o 
  -4  -4  17      214.90      201.84      9.07 o 
  -3  -4  17      533.59      550.60     26.04 o 
  -2  -4  17      109.34      114.88      6.86 o 
  -1  -4  17      201.43      186.96      8.46 o 
   0  -4  17       29.02       38.33      8.37 o 
   1  -4  17      114.92      124.31     10.92 o 
  -7  -3  17      105.34       95.82      7.17 o 
  -6  -3  17      152.55      148.35      8.06 o 
  -5  -3  17       28.93       29.86      7.68 o 
  -4  -3  17       34.99       26.90      5.31 o 
  -3  -3  17        9.27        6.27      4.37 o 
  -2  -3  17       70.15       72.43     13.83 o 
  -1  -3  17       27.96       38.89      5.66 o 
   0  -3  17      195.89      185.57     11.65 o 
   1  -3  17      447.94      453.03     18.55 o 
  -8  -2  17       45.26       41.40      9.89 o 
  -7  -2  17        7.68        0.86      4.63 o 
  -6  -2  17       30.33       12.84      6.49 o 
  -5  -2  17       24.64       16.63      6.64 o 
  -4  -2  17      261.11      265.79     10.02 o 
  -3  -2  17      353.35      356.91     11.63 o 
  -2  -2  17      604.99      638.81     26.55 o 
  -1  -2  17       65.66       85.09      9.63 o 
   0  -2  17        5.08       -2.52      5.85 o 
   1  -2  17      318.65      347.74     15.96 o 
  -8  -1  17       53.85       47.96      7.05 o 
  -7  -1  17       75.22       77.60      7.35 o 
  -6  -1  17        9.17        5.94      4.71 o 
  -5  -1  17      269.87      258.44      9.90 o 
  -4  -1  17        6.88       11.89      4.63 o 
  -3  -1  17       74.85       74.74     12.39 o 
  -2  -1  17       40.74       38.67      7.90 o 
  -1  -1  17      244.59      244.86     13.15 o 
   0  -1  17       57.89       89.18      9.87 o 
   1  -1  17       16.82       13.94      7.25 o 
   2  -1  17      663.06      712.94     25.59 o 
  -8   0  17        4.29       -1.25      4.92 o 
  -7   0  17        1.92        1.05      4.84 o 
  -6   0  17       27.68       22.53      5.76 o 
  -5   0  17       50.75       57.58      8.64 o 
  -4   0  17      405.21      399.02     17.38 o 
  -3   0  17      498.08      510.03     20.17 o 
  -2   0  17      273.38      251.73     13.44 o 
  -1   0  17      684.05      692.75     24.83 o 
   0   0  17      246.47      252.26     13.48 o 
   1   0  17       41.47       40.62      8.44 o 
   2   0  17       50.21       56.79      9.63 o 
  -8   1  17      178.25      186.90     12.78 o 
  -7   1  17      207.04      206.11      9.12 o 
  -6   1  17      344.03      348.03     14.06 o 
  -5   1  17       21.73        8.78      6.40 o 
  -4   1  17       11.05        5.04      5.83 o 
  -3   1  17      183.17      191.30     11.53 o 
  -2   1  17        6.69        0.59      6.04 o 
  -1   1  17      147.62      145.57     10.82 o 
   0   1  17      150.78      181.36     12.34 o 
   1   1  17      188.62      218.53     13.37 o 
  -8   2  17      229.15      213.16      9.25 o 
  -7   2  17       16.61       12.11      7.92 o 
  -6   2  17        6.23       -2.95      6.06 o 
  -5   2  17      205.06      177.06     11.51 o 
  -4   2  17       76.87       83.57      9.80 o 
  -3   2  17      220.08      218.18     12.89 o 
  -2   2  17      715.50      733.09     25.99 o 
  -1   2  17       44.68       31.32      7.99 o 
   0   2  17       27.85       26.37      7.44 o 
   1   2  17       85.31      110.28      7.26 o 
  -8   3  17      141.18      114.92     10.51 o 
  -7   3  17      155.96      158.70     11.63 o 
  -6   3  17      123.98      113.25      9.92 o 
  -5   3  17      283.13      256.75     13.89 o 
  -4   3  17       25.24       26.26      7.25 o 
  -3   3  17        6.56       17.41      7.32 o 
  -2   3  17       15.07       15.53      7.37 o 
  -1   3  17        0.46        1.07      7.06 o 
   0   3  17       12.39       15.58      5.81 o 
  -8   4  17        2.05       -7.97      7.97 o 
  -7   4  17      234.47      270.38     14.96 o 
  -6   4  17        0.19        1.05      7.02 o 
  -5   4  17        5.55        8.87      7.30 o 
  -4   4  17        3.83        0.45      6.85 o 
  -3   4  17       51.34       47.47      8.32 o 
  -2   4  17       39.52       49.44      9.04 o 
  -1   4  17      493.70      550.68     28.79 o 
  -7   5  17       47.74       25.23      8.59 o 
  -6   5  17       64.75       49.06      9.63 o 
  -5   5  17       81.28       78.12     10.82 o 
  -4   5  17      274.30      258.32     14.72 o 
  -3   5  17      221.95      269.21     14.98 o 
  -2   5  17       11.48       16.55      8.44 o 
  -4  -5  18      108.57      107.01      7.69 o 
  -3  -5  18       18.28        8.03      5.26 o 
  -2  -5  18       26.00       14.97      5.54 o 
  -1  -5  18       77.97       78.67      6.91 o 
  -5  -4  18      102.81       93.31     11.94 o 
  -4  -4  18       14.07       14.59      5.34 o 
  -3  -4  18        8.71        4.10      5.24 o 
  -2  -4  18       66.97       73.01      7.06 o 
  -1  -4  18       36.57       41.17      6.91 o 
   0  -4  18      232.55      241.73     12.63 o 
  -6  -3  18        9.76        4.55      5.42 o 
  -5  -3  18      107.20      100.79      6.93 o 
  -4  -3  18       53.41       41.19     10.95 o 
  -3  -3  18       57.18       39.72      6.12 o 
  -2  -3  18      196.41      210.04      9.26 o 
  -1  -3  18       62.48       75.46     10.13 o 
   0  -3  18       59.21       65.90     10.16 o 
  -7  -2  18       46.71       27.49      8.75 o 
  -6  -2  18       10.36        7.33      5.22 o 
  -5  -2  18       66.09       51.54      6.46 o 
  -4  -2  18        0.22       -4.51      4.51 o 
  -3  -2  18       16.07        7.45      4.80 o 
  -2  -2  18       26.83       22.38      6.75 o 
  -1  -2  18      143.28      139.82     10.61 o 
   0  -2  18       29.72       39.26      8.78 o 
   1  -2  18      135.49      134.32     10.96 o 
  -7  -1  18       39.28       41.26      6.43 o 
  -6  -1  18       25.12       15.84      5.54 o 
  -5  -1  18        4.47        1.75      4.89 o 
  -4  -1  18      800.62      810.49     19.78 o 
  -3  -1  18      440.62      448.34     19.10 o 
  -2  -1  18      247.90      243.89     13.94 o 
  -1  -1  18      289.65      330.12     16.05 o 
   0  -1  18       18.83       27.25      7.90 o 
  -7   0  18       19.24        6.50      5.58 o 
  -6   0  18      401.91      398.99     21.58 o 
  -5   0  18      135.11      142.36     10.94 o 
  -4   0  18        5.86       -1.14      6.64 o 
  -3   0  18       33.78       34.29      7.94 o 
  -2   0  18       20.72       31.11      7.63 o 
  -1   0  18      138.43      148.07     11.20 o 
   0   0  18      412.88      468.30     20.19 o 
  -7   1  18        0.64        6.61      7.42 o 
  -6   1  18       10.92       -1.12      6.66 o 
  -5   1  18      276.90      275.02     14.82 o 
  -4   1  18        3.65       -2.85      6.54 o 
  -3   1  18      244.59      221.22     13.32 o 
  -2   1  18      429.45      432.48     19.31 o 
  -1   1  18       81.37       95.25     11.20 o 
   0   1  18       34.98       31.44      8.80 o 
  -7   2  18      602.95      662.22     25.16 o 
  -6   2  18       24.35       -1.62      6.61 o 
  -5   2  18       45.73       30.23      8.56 o 
  -4   2  18       33.84       16.36      7.42 o 
  -3   2  18        9.66       15.43      7.28 o 
  -2   2  18       23.06       18.93      7.71 o 
  -1   2  18      122.61      129.61     11.80 o 
  -7   3  18       10.89       12.18      6.85 o 
  -6   3  18      195.32      189.97     12.89 o 
  -5   3  18       54.87       56.10      9.61 o 
  -4   3  18       67.96       63.57      9.61 o 
  -3   3  18       19.26       12.56      7.47 o 
  -2   3  18       84.57       81.53     11.18 o 
  -6   4  18      385.39      363.65     17.69 o 
  -5   4  18       29.45       13.87      8.35 o 
  -4   4  18      217.91      180.86     12.72 o 
  -3   4  18       17.25       18.05      7.75 o 
  -4  -3  19      135.20      135.87      8.18 o 
  -3  -3  19       33.60       37.59      6.49 o 
  -2  -3  19       61.89       74.25     10.49 o 
  -5  -2  19        3.09        0.55      5.58 o 
  -4  -2  19      355.55      345.02     12.43 o 
  -3  -2  19       73.34       66.83     10.16 o 
  -2  -2  19      133.88      139.60     11.13 o 
  -1  -2  19       38.82       71.28     10.30 o 
  -5  -1  19        0.57       -6.14      6.14 o 
  -4  -1  19       69.72       83.14      8.97 o 
  -3  -1  19      135.71      114.63     10.01 o 
  -2  -1  19       76.46       97.94     10.01 o 
  -1  -1  19        1.42        4.64      7.25 o 
  -6   0  19       96.70       89.56     11.53 o 
  -5   0  19      269.61      297.30     15.67 o 
  -4   0  19       38.92       33.03      8.44 o 
  -3   0  19      201.92      208.43     13.15 o 
  -2   0  19       65.82       71.11     10.42 o 
  -6   1  19      259.92      268.19     15.41 o 
  -5   1  19      178.77      181.22     12.58 o 
  -4   1  19        0.90        4.69      7.63 o 
  -3   1  19      136.33      122.19     10.63 o 
  -2   1  19       52.92       44.40      9.61 o 
  -5   2  19        4.08        1.83      7.52 o 
  -4   2  19       61.18       65.64     10.16 o 
                                                 
